# Supplementary material for: 2-Bromo-4-methyl­benzonitrile
Source: Acta Crystallogr Sect E Struct Rep Online. 2009 Nov 21;65(Pt 12):o3166. doi: 10.1107/S1600536809048983 (PMC2972014; doi:10.1107/S1600536809048983)
Supplement: Supplementary file 2 [file e-65-o3166-Isup2.hkl]

#
# h,k,l, Fc-squared, Fo-squared, sigma(Fo-squared) and status flag
#
data_I
_shelx_title ' S1PU_0m in P-1'
_shelx_refln_list_code          4
_shelx_F_calc_maximum       88.92
_exptl_crystal_F_000       192.00
_reflns_d_resolution_high  0.7492
 
loop_
 _symmetry_equiv_pos_as_xyz
 'x, y, z'
 '-x, -y, -z'
 
_cell_length_a     7.5168
_cell_length_b     7.8383
_cell_length_c     7.9428
_cell_angle_alpha  69.243
_cell_angle_beta   64.375
_cell_angle_gamma  87.567
 
_shelx_F_squared_multiplier     1.000
 
loop_
 _refln_index_h
 _refln_index_k
 _refln_index_l
 _refln_F_squared_calc
 _refln_F_squared_meas
 _refln_F_squared_sigma
 _refln_observed_status
   1   0   0      654.94      640.72     10.64 o
   2   0   0     7907.00     8296.57     59.57 o
   3   0   0      945.77      953.04      7.96 o
   4   0   0       36.70       34.69      0.92 o
   5   0   0       39.32       35.07      1.21 o
   6   0   0       16.41       23.34      2.36 o
   7   0   0        0.46        0.31      1.97 o
   8   0   0        0.64       -0.54      2.90 o
  -9   1   0        0.08        1.29      3.28 o
  -8   1   0        4.84       -1.96      2.75 o
  -7   1   0        3.36        4.46      1.89 o
  -6   1   0      187.92      166.67      5.07 o
  -5   1   0        0.06       -0.01      0.85 o
  -4   1   0     2010.29     2056.24     26.03 o
  -3   1   0      518.47      534.40      5.57 o
  -2   1   0     4340.87     4535.51     34.57 o
  -1   1   0     1923.22     2005.68     15.47 o
   0   1   0       14.67       15.12      0.49 o
   1   1   0       46.98       66.96      0.72 o
   2   1   0     1675.84     1747.14     12.01 o
   3   1   0      403.06      381.11      3.17 o
   4   1   0      118.84      112.07      1.61 o
   5   1   0       78.78       81.24      1.62 o
   6   1   0        1.36        3.70      2.30 o
   7   1   0        0.02       -0.61      2.15 o
   8   1   0        0.12        0.34      3.25 o
  -8   2   0       14.57       14.40      2.73 o
  -7   2   0        5.10        6.61      1.59 o
  -6   2   0       32.48       41.58      2.83 o
  -5   2   0       18.52       26.90      1.01 o
  -4   2   0       35.11       30.35      0.96 o
  -3   2   0      148.22      149.97      1.82 o
  -2   2   0      472.56      450.89      3.50 o
  -1   2   0     1917.37     1897.44     14.48 o
   0   2   0       66.47       79.06      1.10 o
   1   2   0      506.56      547.53      3.85 o
   2   2   0      372.07      342.20      2.89 o
   3   2   0       81.87       79.73      1.30 o
   4   2   0       79.06       75.56      1.52 o
   5   2   0      111.58      116.83      2.48 o
   6   2   0        0.36        2.71      1.75 o
   7   2   0        9.42        6.56      2.42 o
   8   2   0        0.73        3.87      3.56 o
  -8   3   0        1.12        0.71      2.88 o
  -7   3   0        5.80        1.04      1.91 o
  -6   3   0        2.41        1.60      1.31 o
  -5   3   0       74.06       80.60      1.74 o
  -4   3   0      133.47      131.75      1.70 o
  -3   3   0        5.05       11.23      0.73 o
  -2   3   0      500.80      491.90      4.57 o
  -1   3   0     2295.79     2420.93     19.96 o
   0   3   0        7.74        6.64      0.69 o
   1   3   0     2841.36     3039.58     26.45 o
   2   3   0      421.76      408.30      5.97 o
   3   3   0      273.82      309.65      2.84 o
   4   3   0      168.54      165.52      2.38 o
   5   3   0        0.29       -0.47      1.79 o
   6   3   0        5.39        5.13      2.05 o
   7   3   0        0.27        0.12      2.58 o
   8   3   0        0.02        3.53      3.86 o
  -8   4   0        1.57       -2.77      2.77 o
  -7   4   0        6.93        0.63      1.93 o
  -6   4   0        5.09        8.37      1.59 o
  -5   4   0      258.33      249.23      3.75 o
  -4   4   0       78.23       75.52      1.71 o
  -3   4   0     1002.52     1014.92      8.99 o
  -2   4   0     1446.66     1460.51     10.98 o
  -1   4   0       87.90       98.31      1.69 o
   0   4   0     1260.16     1279.42     12.00 o
   1   4   0      525.20      455.08      4.22 o
   2   4   0        4.66        7.98      1.18 o
   3   4   0      180.40      181.72      2.75 o
   4   4   0       63.64       71.68      2.44 o
   5   4   0        0.06       -1.55      1.93 o
   6   4   0        7.52        5.88      2.41 o
   7   4   0        2.16        5.44      3.72 o
  -8   5   0        2.33       -2.06      2.69 o
  -7   5   0       11.13       16.53      2.65 o
  -6   5   0       52.28       49.60      2.49 o
  -5   5   0        1.45        0.19      1.82 o
  -4   5   0      100.78      108.20      2.65 o
  -3   5   0      342.98      341.49      3.96 o
  -2   5   0      143.42      142.86      2.20 o
  -1   5   0      318.73      289.89      3.28 o
   0   5   0     1016.45      997.97      9.88 o
   1   5   0       99.54       83.61      2.11 o
   2   5   0      233.85      237.75      3.61 o
   3   5   0      240.06      228.22      4.02 o
   4   5   0        0.49       -1.03      2.15 o
   5   5   0       26.65       25.22      3.05 o
   6   5   0        1.02        2.27      3.10 o
   7   5   0        0.57       -2.33      5.21 o
  -7   6   0        1.04       -1.75      4.31 o
  -6   6   0       10.79       10.65      3.39 o
  -5   6   0        0.03       -0.37      2.15 o
  -4   6   0      151.52      151.87      3.60 o
  -3   6   0      188.32      190.62      3.43 o
  -2   6   0       45.92       42.98      2.12 o
  -1   6   0      662.63      640.53      6.82 o
   0   6   0      194.03      190.33      3.36 o
   1   6   0      127.91      129.30      3.03 o
   2   6   0      175.75      180.16      4.17 o
   3   6   0        7.37       10.32      2.29 o
   4   6   0        0.77        1.12      2.84 o
   5   6   0        3.24       -0.15      4.13 o
   6   6   0        3.69        2.06      5.77 o
  -7   7   0        4.88        0.56      3.82 o
  -6   7   0        0.94       -2.89      2.89 o
  -5   7   0       27.68       34.13      2.88 o
  -4   7   0       78.81       84.11      4.83 o
  -3   7   0        0.30        5.11      2.21 o
  -2   7   0      136.70      139.91      4.82 o
  -1   7   0      172.02      174.09      4.29 o
   0   7   0       14.19       11.58      2.38 o
   1   7   0      101.24      109.45      5.06 o
   2   7   0      158.29      148.21      6.25 o
   3   7   0        0.35        3.59      7.31 o
   4   7   0       36.17       36.81      5.94 o
   5   7   0        5.07        9.11      6.22 o
  -6   8   0        0.12       -1.34      4.16 o
  -5   8   0       16.47       25.99      5.13 o
  -4   8   0       38.84       36.68      3.64 o
  -3   8   0        9.92        8.76      3.20 o
  -2   8   0      240.12      236.76      6.41 o
  -1   8   0       56.34       49.88      5.39 o
   0   8   0      103.30       92.74      4.98 o
   1   8   0      116.83      116.84      5.94 o
   2   8   0        1.44       -4.09      4.09 o
   3   8   0       13.47       12.97      6.54 o
   4   8   0        9.99       13.34      6.18 o
  -4   9   0        2.06        0.63      4.42 o
  -3   9   0       60.46       68.36      8.24 o
  -2   9   0       43.68       45.57      4.87 o
  -1   9   0        4.27       -3.11      6.71 o
   0   9   0       85.77       85.99      8.52 o
   1   9   0       22.34       18.07      7.44 o
   2   9   0       13.44       23.45      5.18 o
   0  -9   1       17.63       29.10      7.79 o
   1  -9   1       21.61       13.66      7.56 o
   2  -9   1       75.73       77.90      8.78 o
   3  -9   1        5.60        5.12      4.53 o
  -3  -8   1        0.74        8.47      7.30 o
  -2  -8   1       30.07       35.71      5.10 o
  -1  -8   1       35.20       36.44      4.76 o
   0  -8   1        5.27        0.98      6.28 o
   1  -8   1      134.34      134.97      6.80 o
   2  -8   1       72.88       72.16      4.53 o
   3  -8   1       22.17       23.62      3.60 o
   4  -8   1       91.40      101.80      4.51 o
   5  -8   1        3.89        0.01      4.13 o
  -4  -7   1        0.65       -0.74      7.44 o
  -3  -7   1       17.02       18.28      6.96 o
  -2  -7   1       64.91       67.99      5.06 o
  -1  -7   1        0.15       -1.30      3.61 o
   0  -7   1      178.04      166.02      5.25 o
   1  -7   1      151.99      150.51      4.31 o
   2  -7   1        6.08        4.05      3.04 o
   3  -7   1       98.58      106.86      5.98 o
   4  -7   1       43.92       41.74      3.32 o
   5  -7   1        0.55       -0.39      2.99 o
   6  -7   1        9.07        4.58      3.58 o
   7  -7   1        6.53        7.75      3.77 o
  -5  -6   1        0.44       -4.26      5.69 o
  -4  -6   1        1.71       -0.49      4.25 o
  -3  -6   1       30.22       37.12      3.54 o
  -2  -6   1       21.10       19.58      3.56 o
  -1  -6   1       36.08       35.30      3.24 o
   0  -6   1      272.28      262.03      5.64 o
   1  -6   1      115.03      109.69      3.90 o
   2  -6   1      111.76      114.56      3.89 o
   3  -6   1      367.12      358.98      7.06 o
   4  -6   1       22.80       26.17      2.26 o
   5  -6   1       56.72       54.65      2.70 o
   6  -6   1       29.62       26.23      2.86 o
   7  -6   1        0.04        2.04      3.63 o
  -6  -5   1        3.53        3.34      5.19 o
  -5  -5   1        0.05        3.36      4.40 o
  -4  -5   1       20.38       23.58      3.12 o
  -3  -5   1       59.33       66.14      2.91 o
  -2  -5   1        0.12        0.17      1.76 o
  -1  -5   1      350.93      326.83      4.71 o
   0  -5   1      358.15      355.08      4.47 o
   1  -5   1       61.34       61.24      1.82 o
   2  -5   1      570.34      564.37      5.92 o
   3  -5   1      158.05      156.96      2.61 o
   4  -5   1       30.21       32.07      2.04 o
   5  -5   1       82.87       86.75      3.99 o
   6  -5   1       15.18       18.47      2.16 o
   7  -5   1        0.08       -2.54      2.54 o
   8  -5   1        4.64        4.91      2.65 o
  -7  -4   1        0.02       -4.43      5.07 o
  -6  -4   1        0.10       -0.99      2.73 o
  -5  -4   1        1.47        1.16      2.34 o
  -4  -4   1       47.74       48.41      2.28 o
  -3  -4   1       21.29       28.63      1.80 o
  -2  -4   1      130.15      109.51      2.42 o
  -1  -4   1      521.38      511.72      5.58 o
   0  -4   1       90.37       93.98      2.03 o
   1  -4   1      474.11      450.94      5.78 o
   2  -4   1      876.13      877.52      7.23 o
   3  -4   1       32.56       37.77      1.30 o
   4  -4   1      269.34      270.30      3.08 o
   5  -4   1      186.64      199.85      3.02 o
   6  -4   1        3.66       -0.45      1.45 o
   7  -4   1       31.46       24.53      1.78 o
   8  -4   1        0.08       -1.97      2.12 o
  -7  -3   1        1.25       -1.53      3.66 o
  -6  -3   1        0.06        3.35      2.51 o
  -5  -3   1       18.31       23.59      2.39 o
  -4  -3   1       58.23       61.92      2.03 o
  -3  -3   1        6.96        8.01      1.10 o
  -2  -3   1      689.16      672.68      5.84 o
  -1  -3   1      651.71      672.23      6.72 o
   0  -3   1      282.24      280.39      3.34 o
   1  -3   1     2235.60     2297.64     19.01 o
   2  -3   1      434.33      410.96      3.67 o
   3  -3   1      467.58      480.63      4.84 o
   4  -3   1      353.16      337.43      3.67 o
   5  -3   1        3.98        9.01      1.67 o
   6  -3   1        8.30        7.14      1.37 o
   7  -3   1        4.99        5.37      1.76 o
   8  -3   1        0.14        1.41      3.58 o
   9  -3   1        0.01       -6.35      7.20 o
  -7  -2   1        0.78        0.49      3.36 o
  -6  -2   1        6.67        8.55      2.39 o
  -5  -2   1       50.03       47.93      1.99 o
  -4  -2   1        0.16        0.15      1.12 o
  -3  -2   1      379.92      387.12      3.47 o
  -2  -2   1      818.35      841.39      7.37 o
  -1  -2   1       14.64       13.55      0.63 o
   0  -2   1     2586.42     2717.00     18.69 o
   1  -2   1     1562.30     1618.90     10.64 o
   2  -2   1       11.02       11.97      0.87 o
   3  -2   1     1103.80     1104.30     12.24 o
   4  -2   1      413.40      428.40      5.28 o
   5  -2   1       15.87       12.71      1.16 o
   6  -2   1       31.33       32.86      5.99 o
   7  -2   1        5.97       11.09      1.71 o
   8  -2   1        8.48       11.90      7.32 o
   9  -2   1        0.46       -1.68      3.73 o
  -8  -1   1        0.01        1.11      4.19 o
  -7  -1   1        2.99        4.55      2.57 o
  -6  -1   1        8.58       10.01      2.20 o
  -5  -1   1        3.17        2.97      1.54 o
  -4  -1   1       76.72       79.33      1.75 o
  -3  -1   1      454.70      458.94      3.82 o
  -2  -1   1       75.48       91.78      1.39 o
  -1  -1   1     1253.35     1254.70      8.35 o
   0  -1   1     3397.22     3611.39     24.65 o
   1  -1   1       69.32       71.78      0.67 o
   2  -1   1     1466.31     1516.35     16.41 o
   3  -1   1     1031.88      994.83     13.22 o
   4  -1   1      233.91      258.87      7.24 o
   5  -1   1      156.93      154.67      4.66 o
   6  -1   1      343.98      362.71      6.88 o
   7  -1   1        0.08        0.26      1.73 o
   8  -1   1       56.20       45.81      2.57 o
   9  -1   1        0.13       -3.72      3.89 o
  -8   0   1        0.04        1.56      4.28 o
  -7   0   1        0.69        1.14      2.43 o
  -6   0   1        6.52        4.95      2.03 o
  -5   0   1        1.73        4.55      1.25 o
  -4   0   1      152.51      148.77      3.44 o
  -3   0   1      174.55      170.54      1.84 o
  -2   0   1       88.92       73.49      0.98 o
  -1   0   1     1781.81     1803.04     13.07 o
   0   0   1     2258.99     2337.71     16.04 o
   1   0   1      392.10      392.02      4.09 o
   2   0   1     7637.28     7854.02     77.02 o
   3   0   1      207.67      201.87      2.92 o
   4   0   1     1586.68     1662.26     16.31 o
   5   0   1      138.00      134.89      2.50 o
   6   0   1       79.05       57.00      3.37 o
   7   0   1        2.28       -0.49      1.39 o
   8   0   1        4.07        2.20      2.45 o
   9   0   1        0.02        3.24      3.24 o
  -8   1   1        0.13       -0.89      3.33 o
  -7   1   1        2.28        2.52      2.30 o
  -6   1   1        3.11        1.32      1.97 o
  -5   1   1       18.77       25.05      1.99 o
  -4   1   1      259.69      258.11      2.76 o
  -3   1   1       55.09       56.26      1.03 o
  -2   1   1     1547.95     1540.58     11.36 o
  -1   1   1     1998.91     2082.36     12.22 o
   0   1   1     1359.09     1324.89      8.48 o
   1   1   1     1385.95     1380.38      9.54 o
   2   1   1       19.30       28.93      0.78 o
   3   1   1       22.40       24.28      0.94 o
   4   1   1       30.87       30.05      1.02 o
   5   1   1      105.71      116.53      2.12 o
   6   1   1        0.87        1.68      1.17 o
   7   1   1        4.01        6.96      1.90 o
   8   1   1        0.26       -2.72      2.80 o
   9   1   1        0.56       -0.58      3.40 o
  -8   2   1        0.45       -1.37      3.21 o
  -7   2   1        2.93       -2.19      2.19 o
  -6   2   1        2.20        4.86      1.66 o
  -5   2   1       85.55       89.55      1.85 o
  -4   2   1       60.18       52.25      1.30 o
  -3   2   1       75.60       73.92      1.22 o
  -2   2   1      835.26      796.38      5.74 o
  -1   2   1     1219.57     1332.69      9.38 o
   0   2   1       63.42       56.56      0.78 o
   1   2   1     3922.47     3922.11     25.64 o
   2   2   1      571.73      589.98      4.43 o
   3   2   1      241.19      254.48      2.22 o
   4   2   1      272.74      272.24      2.72 o
   5   2   1       70.18       82.96      1.92 o
   6   2   1        1.41        1.25      1.37 o
   7   2   1       34.31       37.87      2.51 o
   8   2   1        2.59        8.78      3.34 o
  -8   3   1        1.40       -2.22      3.10 o
  -7   3   1        0.02       -2.67      2.67 o
  -6   3   1       18.80       22.70      2.59 o
  -5   3   1       67.95       59.51      3.83 o
  -4   3   1        0.05        0.93      0.83 o
  -3   3   1      657.12      663.57      6.09 o
  -2   3   1     1124.55     1114.12      8.40 o
  -1   3   1       43.54       39.61      1.12 o
   0   3   1     2324.77     2336.97     17.16 o
   1   3   1     2494.94     2519.15     19.57 o
   2   3   1        9.35       13.64      0.77 o
   3   3   1     1829.53     1844.65     13.15 o
   4   3   1      316.15      327.65      3.79 o
   5   3   1      131.43      124.13      2.33 o
   6   3   1       61.52       65.18      2.46 o
   7   3   1        1.52       -0.88      2.33 o
   8   3   1        1.39       -0.53      3.51 o
  -8   4   1        0.01        0.10      3.30 o
  -7   4   1        1.27        4.35      2.90 o
  -6   4   1       17.30       13.58      2.00 o
  -5   4   1        7.61        3.68      1.47 o
  -4   4   1      117.49      122.51      1.89 o
  -3   4   1      652.11      635.21      5.25 o
  -2   4   1       55.01       65.51      1.48 o
  -1   4   1     1890.60     1894.21     15.91 o
   0   4   1     2170.40     2186.41     18.53 o
   1   4   1      202.72      226.66      3.00 o
   2   4   1     1187.53     1249.13     13.32 o
   3   4   1      149.65      130.76      2.01 o
   4   4   1       11.57       18.54      1.51 o
   5   4   1       32.82       30.50      2.07 o
   6   4   1        9.87       16.15      2.53 o
   7   4   1        0.04       -1.51      3.40 o
   8   4   1        0.77       -0.54      7.06 o
  -7   5   1        2.62       -1.39      3.21 o
  -6   5   1        7.62        3.58      2.16 o
  -5   5   1       12.07       18.41      2.05 o
  -4   5   1      184.62      183.00      3.34 o
  -3   5   1       49.29       51.77      1.51 o
  -2   5   1      239.90      219.00      2.96 o
  -1   5   1      606.68      568.26      5.63 o
   0   5   1      137.23      138.87      2.56 o
   1   5   1      227.41      208.15      3.15 o
   2   5   1      555.50      543.40      5.59 o
   3   5   1       28.17       33.92      1.84 o
   4   5   1       69.61       78.66      2.72 o
   5   5   1       37.03       45.85      3.02 o
   6   5   1        0.01        1.15      2.82 o
   7   5   1        2.91        2.36      4.79 o
  -7   6   1        3.86        3.68      3.72 o
  -6   6   1        0.09       -0.13      3.08 o
  -5   6   1       27.22       35.50      2.67 o
  -4   6   1       83.57       90.04      3.48 o
  -3   6   1        0.16        0.78      1.56 o
  -2   6   1      353.92      340.39      5.70 o
  -1   6   1      378.57      374.00      4.80 o
   0   6   1       21.11       23.29      1.79 o
   1   6   1      425.98      417.05      5.18 o
   2   6   1      151.28      143.32      3.11 o
   3   6   1       18.32       22.00      2.19 o
   4   6   1       49.79       60.44      2.90 o
   5   6   1        2.27        4.48      2.88 o
   6   6   1        0.08       -0.36      3.17 o
  -6   7   1        2.56        5.54      3.06 o
  -5   7   1       27.22       29.54      3.13 o
  -4   7   1       14.38       14.13      2.32 o
  -3   7   1       63.37       68.68      2.88 o
  -2   7   1      288.55      287.44      4.34 o
  -1   7   1       33.63       37.10      2.54 o
   0   7   1      195.66      193.61      4.41 o
   1   7   1      247.57      243.45      4.95 o
   2   7   1       13.35        7.70      2.60 o
   3   7   1       38.19       47.12      3.29 o
   4   7   1       56.92       42.78      4.27 o
   5   7   1        1.44       -0.57      4.25 o
   6   7   1        8.79        5.26      5.64 o
  -6   8   1        5.71        4.86      5.07 o
  -5   8   1       11.84        9.64      3.25 o
  -4   8   1        3.44        2.79      2.56 o
  -3   8   1      102.73      109.08      3.98 o
  -2   8   1       88.76       94.85      4.04 o
  -1   8   1       23.74       28.64      2.87 o
   0   8   1      290.60      275.28      7.41 o
   1   8   1       72.19       65.06      5.84 o
   2   8   1       58.11       62.55      5.05 o
   3   8   1       63.34       59.35      4.63 o
   4   8   1        0.22        0.98      5.49 o
  -4   9   1       28.82       32.07      8.03 o
  -3   9   1       61.42       60.58      3.93 o
  -2   9   1        1.38        5.42      3.82 o
  -1   9   1      110.86      109.16      6.86 o
   0   9   1       60.94       55.38     17.27 o
   1   9   1        2.27        2.21      3.76 o
   2   9   1       45.64       60.87      4.87 o
   3   9   1       13.36        6.01      6.11 o
  -1  10   1       54.20       55.04      7.17 o
   0  10   1        0.86        0.59      6.32 o
  -1  -8   2        1.46        6.61      7.01 o
   0  -8   2       19.07       13.56      7.08 o
   1  -8   2       34.11       33.48      7.36 o
   2  -8   2        0.18        0.40      4.90 o
   3  -8   2       65.69       69.62      4.41 o
   4  -8   2       30.15       36.59      7.00 o
   5  -8   2        3.89        1.91      4.44 o
  -3  -7   2        4.98        0.60      7.34 o
  -2  -7   2       15.60       11.39      4.77 o
  -1  -7   2       20.18       21.25      8.13 o
   0  -7   2      110.29      118.40      5.53 o
   1  -7   2        5.29        4.63      4.25 o
   2  -7   2       81.65       92.20      5.37 o
   3  -7   2      104.94      104.69      4.87 o
   4  -7   2        1.09        0.40      3.09 o
   5  -7   2       34.35       39.13      5.05 o
   6  -7   2       12.95       13.60      4.11 o
  -4  -6   2        8.18       13.94      7.43 o
  -3  -6   2       10.91       12.82      6.61 o
  -2  -6   2        0.40        3.85      3.85 o
  -1  -6   2      106.07      104.30      5.09 o
   0  -6   2      137.87      138.58      4.73 o
   1  -6   2       52.66       53.86      3.99 o
   2  -6   2      350.40      342.03      6.43 o
   3  -6   2       38.10       43.41      5.78 o
   4  -6   2       46.48       51.51      7.69 o
   5  -6   2       59.68       67.80      2.89 o
   6  -6   2        5.96        5.96      2.81 o
   7  -6   2        3.09        4.13      2.94 o
  -5  -5   2        4.01        8.85      5.13 o
  -4  -5   2       37.29       42.41      5.04 o
  -3  -5   2        1.14        3.49      2.92 o
  -2  -5   2      178.92      177.07      4.25 o
  -1  -5   2       89.75       86.91      2.66 o
   0  -5   2       13.76       12.11      1.67 o
   1  -5   2      209.17      203.59      3.59 o
   2  -5   2      308.74      296.91      5.94 o
   3  -5   2        0.46       -1.27      1.27 o
   4  -5   2      218.09      213.75      4.14 o
   5  -5   2       79.09       84.46      2.78 o
   6  -5   2        2.85       -1.19      2.04 o
   7  -5   2       12.30       12.63      2.60 o
   8  -5   2        1.78        0.67      2.62 o
  -6  -4   2        8.78        7.36      5.25 o
  -5  -4   2        0.79       -1.28      3.16 o
  -4  -4   2        4.85        2.19      2.26 o
  -3  -4   2        1.14       -1.05      1.68 o
  -2  -4   2      105.13      102.88      2.33 o
  -1  -4   2      203.93      195.46      3.20 o
   0  -4   2      248.80      232.53      3.33 o
   1  -4   2     1050.16     1023.99      9.25 o
   2  -4   2       69.44       63.79      1.60 o
   3  -4   2      346.67      368.95      3.67 o
   4  -4   2      389.84      392.27      3.85 o
   5  -4   2        8.78       11.39      1.43 o
   6  -4   2       52.61       48.59      2.16 o
   7  -4   2       24.03       26.44      2.16 o
   8  -4   2        0.12        0.13      4.20 o
   9  -4   2        2.15        4.08      6.13 o
  -6  -3   2        1.23       -2.67      2.79 o
  -5  -3   2       32.88       29.33      2.79 o
  -4  -3   2        0.07        4.17      1.84 o
  -3  -3   2      182.13      171.15      3.20 o
  -2  -3   2      124.73      123.06      2.16 o
  -1  -3   2       81.07       73.00      2.00 o
   0  -3   2      976.56      960.02      9.29 o
   1  -3   2      564.90      570.80      8.17 o
   2  -3   2      317.40      320.03      3.14 o
   3  -3   2     1030.10     1050.28      8.48 o
   4  -3   2      112.15      114.18      1.81 o
   5  -3   2       90.63       84.03      2.02 o
   6  -3   2       77.16       77.03      2.86 o
   7  -3   2        1.27        5.47      3.60 o
   8  -3   2        1.10       -3.87      3.87 o
   9  -3   2        0.24        3.40      7.68 o
  -7  -2   2        2.43        5.15      3.92 o
  -6  -2   2        2.98        3.18      2.62 o
  -5  -2   2        0.45       -0.79      2.18 o
  -4  -2   2       19.43       24.59      1.89 o
  -3  -2   2      183.76      176.39      2.58 o
  -2  -2   2        1.47        3.82      0.88 o
  -1  -2   2      798.90      783.28      7.00 o
   0  -2   2      683.11      681.20      6.17 o
   1  -2   2       23.24       24.79      0.91 o
   2  -2   2     1079.62     1077.12      8.57 o
   3  -2   2      616.40      603.80      4.96 o
   4  -2   2       17.82       17.05      1.08 o
   5  -2   2      220.25      203.24      5.53 o
   6  -2   2       47.37       53.41      4.38 o
   7  -2   2        1.74        3.22      3.45 o
   8  -2   2        4.73        5.67      6.36 o
   9  -2   2        0.39        5.09      7.67 o
  -7  -1   2        2.68        2.08      3.56 o
  -6  -1   2        1.02       -1.28      2.51 o
  -5  -1   2       17.94       26.25      2.42 o
  -4  -1   2       36.53       40.51      1.89 o
  -3  -1   2       17.37       16.73      0.94 o
  -2  -1   2       30.07       26.10      0.96 o
  -1  -1   2      807.59      807.59      6.63 o
   0  -1   2      473.04      544.37      4.06 o
   1  -1   2      670.53      675.24      5.11 o
   2  -1   2     1364.05     1396.14     10.90 o
   3  -1   2      108.24      111.51      1.79 o
   4  -1   2      236.35      237.52      6.28 o
   5  -1   2      190.27      197.54      5.26 o
   6  -1   2        7.86       13.47      2.90 o
   7  -1   2       10.32       -1.62      4.89 o
   8  -1   2       12.69       14.38      6.28 o
   9  -1   2        0.01        7.65      7.33 o
  -7   0   2        1.05        1.78      3.51 o
  -6   0   2        2.57        4.89      2.69 o
  -5   0   2        2.51        2.78      2.04 o
  -4   0   2      122.22      120.62      1.98 o
  -3   0   2        8.24        8.60      0.77 o
  -2   0   2      610.68      629.73      4.99 o
  -1   0   2     1175.48     1232.97      9.73 o
   0   0   2       12.59       24.50      0.51 o
   1   0   2     2593.78     2645.02     16.63 o
   2   0   2     1625.50     1613.76     11.80 o
   3   0   2       52.31       52.40      1.07 o
   4   0   2      706.15      680.98      9.63 o
   5   0   2      125.10      143.75      3.41 o
   6   0   2       32.11       25.00      4.55 o
   7   0   2       18.98       20.55      5.22 o
   8   0   2        1.94        3.92      2.58 o
   9   0   2        0.01        2.09      3.48 o
  -7   1   2        2.69        0.85      3.35 o
  -6   1   2        5.73        6.11      2.35 o
  -5   1   2       47.39       44.84      3.03 o
  -4   1   2       17.81       13.58      1.12 o
  -3   1   2      211.08      207.34      3.29 o
  -2   1   2     1068.74     1054.94      7.55 o
  -1   1   2      114.46      136.89      1.43 o
   0   1   2     1281.54     1255.34      8.04 o
   1   1   2     3336.12     3340.60     26.02 o
   2   1   2      451.03      440.12      3.16 o
   3   1   2     1182.57     1199.46      9.34 o
   4   1   2      801.05      781.02      7.34 o
   5   1   2        3.26        4.97      0.86 o
   6   1   2       44.59       40.31      1.77 o
   7   1   2       24.36       26.76      1.58 o
   8   1   2        1.94        1.91      2.95 o
   9   1   2        0.93       -1.62      3.04 o
  -8   2   2        0.02        4.23      5.13 o
  -7   2   2        0.33       -3.18      3.18 o
  -6   2   2        4.19        5.84      2.34 o
  -5   2   2       14.62        9.72      2.00 o
  -4   2   2        2.60        2.14      0.92 o
  -3   2   2      440.97      449.68      4.06 o
  -2   2   2      814.44      851.92      5.91 o
  -1   2   2      580.49      583.49      4.35 o
   0   2   2     6302.37     6346.56     39.64 o
   1   2   2      420.01      432.23      3.47 o
   2   2   2     1798.15     1887.26     13.94 o
   3   2   2     1575.99     1588.27     11.93 o
   4   2   2       63.28       65.57      1.20 o
   5   2   2      142.49      135.89      1.84 o
   6   2   2       91.89       95.00      2.47 o
   7   2   2        1.55        3.90      1.70 o
   8   2   2        2.50        1.83      2.86 o
   9   2   2        2.08        2.93      3.44 o
  -7   3   2        1.14        2.80      3.28 o
  -6   3   2       27.18       26.13      3.33 o
  -5   3   2        0.26        2.98      2.00 o
  -4   3   2      279.33      293.76      3.64 o
  -3   3   2      171.17      156.28      2.02 o
  -2   3   2      275.08      262.68      2.55 o
  -1   3   2      954.48      912.29      7.51 o
   0   3   2      490.36      499.98      4.12 o
   1   3   2      128.80      127.34      1.57 o
   2   3   2     1473.80     1497.42     11.31 o
   3   3   2      345.23      351.53      3.03 o
   4   3   2       81.19       84.99      1.53 o
   5   3   2      196.33      196.49      2.41 o
   6   3   2       15.75       18.59      1.85 o
   7   3   2       12.36        8.42      2.05 o
   8   3   2        3.83       -2.90      3.25 o
   9   3   2        0.62       -1.22      3.78 o
  -7   4   2        0.33        0.04      3.56 o
  -6   4   2        3.50        8.34      2.57 o
  -5   4   2        1.87        3.46      2.21 o
  -4   4   2       29.39       28.83      1.99 o
  -3   4   2       71.59       67.82      1.93 o
  -2   4   2      144.18      139.53      1.78 o
  -1   4   2      911.34      840.17      6.69 o
   0   4   2       51.43       56.39      1.39 o
   1   4   2      519.92      495.16      4.61 o
   2   4   2      701.08      656.21      5.84 o
   3   4   2        5.03        4.73      0.85 o
   4   4   2      157.36      163.10      2.91 o
   5   4   2       42.93       51.37      3.39 o
   6   4   2        0.12       -0.08      2.17 o
   7   4   2        1.09        0.38      2.55 o
   8   4   2        0.43       -0.41      4.88 o
  -7   5   2        1.27       -2.49      3.60 o
  -6   5   2        1.02       -0.79      2.76 o
  -5   5   2       18.70       22.56      2.25 o
  -4   5   2       58.98       55.07      2.48 o
  -3   5   2        0.38        0.19      1.16 o
  -2   5   2      359.15      359.04      3.52 o
  -1   5   2      697.75      730.08      6.93 o
   0   5   2       37.59       34.48      1.53 o
   1   5   2     1206.29     1179.53     10.69 o
   2   5   2      341.91      314.21      3.81 o
   3   5   2       89.76       97.95      2.75 o
   4   5   2      205.51      192.85      3.43 o
   5   5   2       15.60       19.32      2.83 o
   6   5   2        5.95        5.40      2.60 o
   7   5   2        3.84       -0.70      2.93 o
   8   5   2        0.11       -4.97      4.97 o
  -7   6   2        3.33       -1.98      4.00 o
  -6   6   2        1.43        3.18      3.65 o
  -5   6   2       77.60       72.48      3.02 o
  -4   6   2       14.14       14.44      1.99 o
  -3   6   2      315.18      327.23      5.16 o
  -2   6   2      469.77      467.41      7.56 o
  -1   6   2       19.19       17.15      1.85 o
   0   6   2      669.27      649.19      6.63 o
   1   6   2      398.65      384.93      4.59 o
   2   6   2        4.13        4.04      1.47 o
   3   6   2      201.42      193.87      9.70 o
   4   6   2       84.53       87.41      3.43 o
   5   6   2        0.38       -0.62      2.57 o
   6   6   2       11.95       10.00      3.12 o
   7   6   2        1.50       -3.79      4.57 o
  -6   7   2       10.01       12.53      4.17 o
  -5   7   2        2.27        5.37      3.22 o
  -4   7   2       25.64       27.87      2.67 o
  -3   7   2       64.54       65.26      2.74 o
  -2   7   2       40.90       48.71      2.34 o
  -1   7   2       96.39       96.90      3.69 o
   0   7   2      469.32      462.97      6.44 o
   1   7   2       54.50       50.50      2.15 o
   2   7   2      166.43      181.67      4.60 o
   3   7   2      162.43      161.63      4.69 o
   4   7   2        2.39        5.04      3.39 o
   5   7   2       14.30       19.68      4.18 o
   6   7   2        8.96        9.36      4.65 o
  -5   8   2        1.77       -4.03      4.03 o
  -4   8   2       29.63       28.89      3.66 o
  -3   8   2       63.34       68.13      3.10 o
  -2   8   2        8.53        8.55      2.43 o
  -1   8   2      212.42      216.09      9.07 o
   0   8   2      112.11      115.98      4.45 o
   1   8   2       24.80       31.13      3.51 o
   2   8   2      166.84      181.81      5.96 o
   3   8   2       31.94       26.01      3.97 o
   4   8   2       15.11       18.08      5.28 o
   5   8   2       15.61       19.26      6.38 o
  -4   9   2       26.66       16.42      5.91 o
  -3   9   2        5.00        2.90      3.28 o
  -2   9   2       63.35       76.07      4.64 o
  -1   9   2      124.04      125.50      5.79 o
   0   9   2        0.02       -4.04      5.17 o
   1   9   2       96.32      105.36      5.03 o
   2   9   2       45.07       42.78      4.44 o
   3   9   2        0.69        5.39      5.39 o
   4   9   2       11.40       18.17      5.97 o
  -2  10   2       44.42       41.47      5.30 o
  -1  10   2       12.22        5.10      6.36 o
   0  10   2       19.80       30.90      6.63 o
   1  10   2       52.33       59.32      7.18 o
   1  -8   3        0.01        8.07      7.29 o
   2  -8   3       10.87        5.00      7.13 o
   3  -8   3       25.63       24.85      5.04 o
   4  -8   3        2.72       -4.39      6.35 o
  -2  -7   3        0.27       -1.22      7.14 o
  -1  -7   3       23.58       22.86      5.24 o
   0  -7   3       40.37       36.49      6.80 o
   1  -7   3       23.44       24.64      5.81 o
   2  -7   3      151.84      171.97      9.39 o
   3  -7   3        9.64        9.93      4.11 o
   4  -7   3       44.97       50.76      4.63 o
   5  -7   3       41.41       46.95      4.60 o
   6  -7   3        1.19       -2.83      4.14 o
  -3  -6   3        0.50        4.06      7.29 o
  -2  -6   3       45.20       53.19      5.07 o
  -1  -6   3       25.64       27.04      7.47 o
   0  -6   3       15.84       18.30      4.76 o
   1  -6   3      150.10      140.86      5.11 o
   2  -6   3      103.23       97.77      7.22 o
   3  -6   3       42.21       42.64      3.79 o
   4  -6   3      199.85      198.53      8.20 o
   5  -6   3        3.38        5.17      3.44 o
   6  -6   3       25.43       19.09      3.78 o
   7  -6   3        1.31        2.93      3.61 o
  -4  -5   3        0.14        8.95      7.25 o
  -3  -5   3        9.06        7.44      6.41 o
  -2  -5   3       44.56       49.93      8.31 o
  -1  -5   3        2.17        1.30      3.23 o
   0  -5   3      253.52      250.87      6.94 o
   1  -5   3       67.51       71.93      4.58 o
   2  -5   3       57.96       67.61      3.06 o
   3  -5   3       43.97       50.02      3.30 o
   4  -5   3       39.61       36.73      3.16 o
   5  -5   3       24.00       19.75      3.03 o
   6  -5   3       19.04       22.29      2.66 o
   7  -5   3       33.86       36.96      4.11 o
   8  -5   3        0.02        0.35      2.75 o
  -5  -4   3        0.45        1.23      5.51 o
  -4  -4   3        8.75        8.40      4.60 o
  -3  -4   3        0.51       -2.80      2.83 o
  -2  -4   3        6.14        4.75      2.11 o
  -1  -4   3       16.58       17.23      1.67 o
   0  -4   3       44.76       43.73      2.30 o
   1  -4   3      450.48      421.81      5.46 o
   2  -4   3       36.25       36.61      1.58 o
   3  -4   3      850.03      826.79      8.45 o
   4  -4   3       50.22       51.82      2.06 o
   5  -4   3      147.87      154.94      2.92 o
   6  -4   3       66.41       72.69      2.47 o
   7  -4   3        0.22       -0.17      1.92 o
   8  -4   3        5.03        7.29      4.62 o
   9  -4   3        1.88       -1.59      7.57 o
  -6  -3   3        0.86       -2.94      7.91 o
  -5  -3   3       16.73       19.09      3.67 o
  -4  -3   3        3.27        2.61      3.93 o
  -3  -3   3      178.58      178.12      3.66 o
  -2  -3   3       39.56       38.17      1.94 o
  -1  -3   3      588.40      565.88      5.60 o
   0  -3   3      418.74      410.76      4.75 o
   1  -3   3      128.44      128.33      2.67 o
   2  -3   3      553.33      561.58      4.91 o
   3  -3   3      276.40      269.21      3.10 o
   4  -3   3       30.79       33.96      1.54 o
   5  -3   3      262.57      265.90      3.09 o
   6  -3   3       20.58       22.83      1.89 o
   7  -3   3       17.01       12.36      2.30 o
   8  -3   3        3.51        3.42      4.26 o
   9  -3   3        0.12       -0.60      4.71 o
  -6  -2   3        4.39       -0.64      2.99 o
  -5  -2   3       24.17       27.97      3.16 o
  -4  -2   3       42.69       43.95      2.72 o
  -3  -2   3        0.51        0.84      1.65 o
  -2  -2   3       69.15       69.24      2.07 o
  -1  -2   3      439.34      421.19      4.31 o
   0  -2   3      134.17      144.02      2.30 o
   1  -2   3      970.50      982.58      9.36 o
   2  -2   3      967.48      975.44      7.99 o
   3  -2   3       22.11       28.26      1.11 o
   4  -2   3      222.90      216.81      2.47 o
   5  -2   3       94.35       97.06      1.95 o
   6  -2   3        5.76        6.85      3.00 o
   7  -2   3       10.35        6.66      4.71 o
   8  -2   3        9.10       14.39      4.29 o
   9  -2   3        0.12       -2.34      7.20 o
  -6  -1   3        0.83        1.06      2.86 o
  -5  -1   3        6.45        6.54      2.59 o
  -4  -1   3       15.21       15.26      2.32 o
  -3  -1   3       68.25       81.02      2.44 o
  -2  -1   3      286.53      268.72      4.61 o
  -1  -1   3        9.88        7.92      0.99 o
   0  -1   3       61.15       49.10      1.29 o
   1  -1   3      524.01      460.90      4.29 o
   2  -1   3     1183.29     1283.31      9.59 o
   3  -1   3       84.72       77.17      1.23 o
   4  -1   3     1096.92     1053.38     16.26 o
   5  -1   3      112.79      121.80      6.10 o
   6  -1   3       65.26       53.57      3.70 o
   7  -1   3       41.73       39.24      4.00 o
   8  -1   3        0.32        9.40      6.04 o
   9  -1   3        0.71        3.78      6.98 o
  -7   0   3        0.46       -0.30      3.96 o
  -6   0   3        0.15       -0.39      2.85 o
  -5   0   3        1.61        1.39      2.43 o
  -4   0   3        6.08        2.24      1.69 o
  -3   0   3        3.54        4.74      1.09 o
  -2   0   3      572.22      559.78      5.78 o
  -1   0   3       75.05       92.10      1.62 o
   0   0   3     2541.72     2677.81     22.32 o
   1   0   3     1647.56     1713.68     14.23 o
   2   0   3      262.36      280.82      2.39 o
   3   0   3     1484.81     1469.44     11.49 o
   4   0   3      399.36      397.15      4.37 o
   5   0   3       34.23       35.87      2.25 o
   6   0   3      112.41      117.95      7.70 o
   7   0   3       18.15       25.02      5.30 o
   8   0   3        0.03       -0.66      5.78 o
   9   0   3        2.59        2.60      7.08 o
  -7   1   3        1.94        2.80      3.92 o
  -6   1   3        7.31        4.42      2.83 o
  -5   1   3       22.95       15.74      2.49 o
  -4   1   3       49.98       59.41      2.25 o
  -3   1   3      222.69      229.73      2.96 o
  -2   1   3        2.66        4.29      0.77 o
  -1   1   3      441.57      432.68      5.33 o
   0   1   3     1179.40     1155.85      8.78 o
   1   1   3       57.56       62.80      0.93 o
   2   1   3     1211.42     1200.05      8.50 o
   3   1   3      962.18      925.47      7.37 o
   4   1   3       44.34       53.94      1.58 o
   5   1   3      253.20      243.02      2.84 o
   6   1   3      205.29      214.99      2.73 o
   7   1   3        1.34        0.46      1.43 o
   8   1   3       24.77       17.40      3.16 o
   9   1   3        0.39       -0.89      3.57 o
  -7   2   3        2.32       -3.74      3.74 o
  -6   2   3        0.04       -0.67      2.75 o
  -5   2   3        1.50        3.09      3.67 o
  -4   2   3       22.17       25.05      1.83 o
  -3   2   3       73.94       70.11      1.63 o
  -2   2   3        7.37        6.16      0.79 o
  -1   2   3      643.88      606.83      4.89 o
   0   2   3      803.20      847.43      7.15 o
   1   2   3      133.37      120.42      1.33 o
   2   2   3     2935.56     2906.80     21.23 o
   3   2   3      189.49      184.50      1.95 o
   4   2   3      686.67      709.01      6.24 o
   5   2   3      148.89      144.80      1.80 o
   6   2   3        9.22        8.73      1.07 o
   7   2   3        4.25        2.32      1.39 o
   8   2   3        0.36       -1.05      2.06 o
   9   2   3        0.00        0.09      3.11 o
  -7   3   3        0.14       -2.49      3.80 o
  -6   3   3        2.61       -2.83      2.83 o
  -5   3   3        4.65        7.14      3.61 o
  -4   3   3       93.64       89.67      3.43 o
  -3   3   3       15.77       13.25      1.25 o
  -2   3   3      509.37      537.37      4.53 o
  -1   3   3      692.02      672.77      5.76 o
   0   3   3      153.13      166.25      2.01 o
   1   3   3      573.91      538.45      4.75 o
   2   3   3      176.23      154.77      2.10 o
   3   3   3       61.72       52.51      1.12 o
   4   3   3      116.59      103.61      1.81 o
   5   3   3      161.28      170.51      2.28 o
   6   3   3        0.19        2.11      1.36 o
   7   3   3        7.85        9.19      2.25 o
   8   3   3        0.84        0.13      3.48 o
   9   3   3        0.49       -4.05      4.05 o
  -7   4   3        0.28       -3.90      3.90 o
  -6   4   3        4.90        9.69      3.59 o
  -5   4   3       13.54       12.66      2.69 o
  -4   4   3        0.48       -2.15      2.15 o
  -3   4   3       14.05       17.88      1.28 o
  -2   4   3      165.02      151.71      2.10 o
  -1   4   3      430.70      472.63      4.41 o
   0   4   3       62.03       49.81      1.29 o
   1   4   3     1918.02     1853.32     17.37 o
   2   4   3      345.36      371.93      3.73 o
   3   4   3      240.39      253.20      2.58 o
   4   4   3      357.08      360.45      3.86 o
   5   4   3       76.77       79.16      1.91 o
   6   4   3        8.91        6.41      2.27 o
   7   4   3       47.05       52.83      3.02 o
   8   4   3        2.50        9.01      4.58 o
   9   4   3        3.03       -6.09      6.09 o
  -7   5   3        0.07        2.53      4.16 o
  -6   5   3        0.07       -0.45      3.70 o
  -5   5   3       16.91       11.31      3.13 o
  -4   5   3        5.13        2.56      2.55 o
  -3   5   3      171.61      171.47      2.93 o
  -2   5   3      316.34      306.22      3.43 o
  -1   5   3       16.38       15.12      1.18 o
   0   5   3      861.71      839.74      7.90 o
   1   5   3     1011.31     1005.50      9.28 o
   2   5   3       26.55       27.82      1.36 o
   3   5   3     1317.15     1302.17     11.05 o
   4   5   3      225.68      227.03      3.68 o
   5   5   3      156.92      155.38      4.04 o
   6   5   3       76.51       75.44      3.34 o
   7   5   3        2.11        2.90      2.82 o
   8   5   3        2.40       -0.10      4.72 o
  -6   6   3        3.98        4.93      4.91 o
  -5   6   3        5.41        0.81      3.09 o
  -4   6   3       15.76       13.89      2.98 o
  -3   6   3      229.58      225.90      6.46 o
  -2   6   3       34.07       41.42      1.98 o
  -1   6   3      785.59      765.06      8.45 o
   0   6   3      772.71      752.61      8.16 o
   1   6   3      194.40      181.59      2.90 o
   2   6   3      610.04      602.00      6.54 o
   3   6   3       28.96       27.48      2.31 o
   4   6   3       12.70       11.30      2.49 o
   5   6   3       12.06       13.08      3.68 o
   6   6   3        8.80       11.04      3.74 o
   7   6   3        0.26       -0.58      4.14 o
  -6   7   3        2.83       -3.35      4.40 o
  -5   7   3       21.46       28.33      4.30 o
  -4   7   3       50.08       47.98      3.64 o
  -3   7   3        6.88        2.11      2.33 o
  -2   7   3       64.66       59.58      2.45 o
  -1   7   3       39.71       44.81      2.53 o
   0   7   3       56.14       61.50      3.20 o
   1   7   3        6.86        7.08      1.70 o
   2   7   3      269.66      271.63      5.37 o
   3   7   3       65.85       61.26      3.69 o
   4   7   3       39.97       43.40      3.29 o
   5   7   3       35.63       43.28      4.34 o
   6   7   3        0.45       -0.75      4.26 o
   7   7   3        0.73       -4.78      4.78 o
  -5   8   3        1.98        1.99      6.32 o
  -4   8   3       12.19       14.58      4.76 o
  -3   8   3       23.60       24.03      3.17 o
  -2   8   3       80.16       85.84      4.32 o
  -1   8   3      217.22      214.90      4.81 o
   0   8   3        1.93       -3.09      3.80 o
   1   8   3      210.41      205.79      5.96 o
   2   8   3      108.22      112.25      4.97 o
   3   8   3        1.45        2.12      3.49 o
   4   8   3       54.87       58.40      5.69 o
   5   8   3       16.43       16.20      4.50 o
   6   8   3        1.62       -2.16      6.58 o
  -4   9   3        5.28        2.37      4.81 o
  -3   9   3       16.40       14.42      4.36 o
  -2   9   3       92.71      102.38     10.34 o
  -1   9   3       21.73       32.24      8.32 o
   0   9   3       97.69       97.07     14.99 o
   1   9   3      177.95      183.77      7.36 o
   2   9   3        0.30        3.07      3.78 o
   3   9   3       60.45       54.24      5.83 o
   4   9   3       16.84       11.53      5.66 o
  -2  10   3        8.63        7.16      7.08 o
  -1  10   3       21.98       26.38      6.62 o
   0  10   3       57.11       59.19     12.21 o
   1  10   3       11.50       11.79      6.33 o
   2  10   3        8.95        7.73      4.46 o
   0  -7   4        1.06        3.65      6.57 o
   1  -7   4       28.55       32.56      6.96 o
   2  -7   4       18.10        8.92      4.95 o
   3  -7   4       15.28       21.12      7.35 o
   4  -7   4       59.79       74.15      9.62 o
   5  -7   4        3.14       -0.65      4.41 o
  -2  -6   4        6.40       10.39      7.49 o
  -1  -6   4        0.24       -0.81      4.37 o
   0  -6   4       35.39       40.22      4.67 o
   1  -6   4       26.79       32.66      5.01 o
   2  -6   4        8.15       10.02      4.14 o
   3  -6   4       69.72       67.98      5.52 o
   4  -6   4       26.33       18.13      6.05 o
   5  -6   4        8.22        7.27      4.01 o
   6  -6   4       29.96       33.98      4.28 o
   7  -6   4        0.21       -2.15      3.89 o
  -3  -5   4        1.77        9.14      7.26 o
  -2  -5   4        1.71        6.05      4.21 o
  -1  -5   4        6.77        6.82      3.81 o
   0  -5   4       54.47       49.30      5.34 o
   1  -5   4        5.90        4.25      2.65 o
   2  -5   4       83.91       82.99      4.55 o
   3  -5   4       72.23       73.78      4.95 o
   4  -5   4        2.38        0.48      3.07 o
   5  -5   4        8.01        8.22      3.25 o
   6  -5   4        4.14        4.60      3.28 o
   7  -5   4       13.49       12.51      3.45 o
   8  -5   4        0.14        0.44      3.36 o
  -4  -4   4        2.17       -1.09      7.03 o
  -3  -4   4        4.15        2.01      6.18 o
  -2  -4   4        1.71        1.97      3.57 o
  -1  -4   4       33.29       31.73      3.89 o
   0  -4   4       34.36       32.59      2.81 o
   1  -4   4        0.75       -1.48      2.16 o
   2  -4   4      118.91      122.99      4.49 o
   3  -4   4      288.68      277.31      5.65 o
   4  -4   4        1.25        0.87      2.47 o
   5  -4   4      323.45      320.54      6.38 o
   6  -4   4       45.56       44.63      3.11 o
   7  -4   4       42.58       43.77      5.96 o
   8  -4   4       14.63       10.71      3.93 o
  -5  -3   4        0.11       -6.76      6.76 o
  -4  -3   4        2.69        2.93      4.57 o
  -3  -3   4        5.19        6.92      3.52 o
  -2  -3   4       19.66       25.41      2.32 o
  -1  -3   4      224.52      209.73      3.11 o
   0  -3   4       20.22       19.90      1.33 o
   1  -3   4      663.08      653.63      7.60 o
   2  -3   4      565.00      558.64      5.72 o
   3  -3   4      111.93      127.22      2.29 o
   4  -3   4      391.31      400.22      4.64 o
   5  -3   4       45.66       48.64      1.88 o
   6  -3   4        9.08        6.11      1.50 o
   7  -3   4       28.68       25.45      1.65 o
   8  -3   4        2.11        2.08      4.36 o
   9  -3   4        1.86        8.32      5.10 o
  -5  -2   4        3.27        1.88      4.13 o
  -4  -2   4        1.27        0.53      3.19 o
  -3  -2   4       30.76       37.73      2.36 o
  -2  -2   4      100.50       89.05      2.77 o
  -1  -2   4        1.70        2.48      1.20 o
   0  -2   4      249.77      243.98      4.11 o
   1  -2   4      308.08      293.32      3.97 o
   2  -2   4       22.35       19.82      1.00 o
   3  -2   4      365.08      379.48      3.67 o
   4  -2   4      387.95      384.71      3.89 o
   5  -2   4        7.19        7.43      1.19 o
   6  -2   4       54.20       43.89      3.75 o
   7  -2   4        3.14        6.28      3.47 o
   8  -2   4        1.87        5.79      4.21 o
   9  -2   4        0.34        2.12      7.31 o
  -6  -1   4        0.06       -4.77      4.77 o
  -5  -1   4        0.03       -2.92      2.92 o
  -4  -1   4        0.92       -2.14      2.51 o
  -3  -1   4        7.91        9.28      1.93 o
  -2  -1   4       25.47       25.37      1.61 o
  -1  -1   4       17.97       22.24      1.86 o
   0  -1   4      359.62      345.09      4.05 o
   1  -1   4       63.57       65.71      1.74 o
   2  -1   4      120.33      124.91      1.70 o
   3  -1   4      180.07      162.70      1.93 o
   4  -1   4      227.77      224.83      2.90 o
   5  -1   4        0.80        0.66      0.82 o
   6  -1   4      205.05      196.30      6.63 o
   7  -1   4       37.30       39.03      4.03 o
   8  -1   4       14.01       13.13      4.09 o
   9  -1   4        6.99        0.41      6.91 o
  -6   0   4        0.15       -0.11      5.06 o
  -5   0   4        1.05       -1.04      2.83 o
  -4   0   4        1.37       -0.19      2.52 o
  -3   0   4       19.54       18.90      2.52 o
  -2   0   4       15.42       12.58      1.75 o
  -1   0   4       18.34       18.40      1.33 o
   0   0   4      559.62      533.69      5.54 o
   1   0   4      303.84      334.43      3.47 o
   2   0   4     1034.51     1055.91      8.06 o
   3   0   4     1149.15     1126.77      9.69 o
   4   0   4       70.60       69.65      1.27 o
   5   0   4      348.77      320.29      4.16 o
   6   0   4       28.97       36.33      4.59 o
   7   0   4        5.93        5.95      4.43 o
   8   0   4        4.08       -0.89      5.62 o
  -6   1   4        0.75       -2.06      3.95 o
  -5   1   4        0.01       -0.57      3.32 o
  -4   1   4       22.01       20.98      3.24 o
  -3   1   4       72.15       72.09      3.04 o
  -2   1   4       49.78       58.60      2.04 o
  -1   1   4      688.16      687.14      6.92 o
   0   1   4       90.85       87.86      1.80 o
   1   1   4      404.30      391.09      3.42 o
   2   1   4      683.37      656.87      4.96 o
   3   1   4      163.82      153.65      1.68 o
   4   1   4      143.99      143.92      1.72 o
   5   1   4      255.83      249.91      2.70 o
   6   1   4       20.77       24.33      2.03 o
   7   1   4       17.28       14.75      1.54 o
   8   1   4       20.51       25.32      3.05 o
  -6   2   4        0.00        0.96      7.44 o
  -5   2   4        5.94        7.83      2.92 o
  -4   2   4       12.47       15.49      2.51 o
  -3   2   4        2.11        8.35      1.83 o
  -2   2   4      136.82      140.44      2.19 o
  -1   2   4      338.70      337.61      3.43 o
   0   2   4        0.29        0.06      0.89 o
   1   2   4     1199.59     1151.44      8.85 o
   2   2   4      900.70      928.55      7.19 o
   3   2   4       39.00       41.80      1.02 o
   4   2   4      788.29      789.90      8.93 o
   5   2   4      148.48      155.76      2.20 o
   6   2   4       63.45       58.89      1.96 o
   7   2   4       24.48       27.58      1.64 o
   8   2   4        2.16        1.31      1.72 o
   9   2   4        0.10       -1.73      3.03 o
  -6   3   4        0.27        6.12      6.50 o
  -5   3   4        4.17       -1.20      2.86 o
  -4   3   4        5.40       -2.47      2.47 o
  -3   3   4       37.30       47.82      2.31 o
  -2   3   4      277.69      262.48      3.24 o
  -1   3   4       28.29       33.01      1.19 o
   0   3   4      723.12      712.34      6.63 o
   1   3   4     1164.65     1145.18      8.88 o
   2   3   4        5.70       11.96      0.84 o
   3   3   4      686.10      661.67      5.38 o
   4   3   4      204.83      197.74      2.51 o
   5   3   4        7.76        9.56      1.09 o
   6   3   4       18.60       17.23      1.62 o
   7   3   4       43.71       47.23      3.55 o
   8   3   4        3.20        5.40      2.85 o
   9   3   4        1.71        4.00      4.51 o
  -6   4   4        1.82       -0.52      4.16 o
  -5   4   4        2.51       -1.70      2.97 o
  -4   4   4        6.92       11.43      4.53 o
  -3   4   4       72.52       73.85      2.43 o
  -2   4   4       32.61       32.33      1.59 o
  -1   4   4       83.78       81.38      1.85 o
   0   4   4      497.15      447.14      4.66 o
   1   4   4      255.90      271.63      3.25 o
   2   4   4      125.91      114.25      2.10 o
   3   4   4      978.52      971.78      8.37 o
   4   4   4      125.96      130.20      2.21 o
   5   4   4      140.92      134.52      2.39 o
   6   4   4       93.67       93.01      4.53 o
   7   4   4        4.29        5.98      2.98 o
   8   4   4        2.26       -1.97      3.32 o
   9   4   4        8.07       10.46      4.55 o
  -6   5   4        0.10        1.24      4.29 o
  -5   5   4        0.12       -2.91      3.17 o
  -4   5   4        6.58        9.31      2.95 o
  -3   5   4       52.10       49.34      2.75 o
  -2   5   4        2.26        2.13      1.76 o
  -1   5   4      287.01      276.05      4.86 o
   0   5   4      405.52      417.01      4.62 o
   1   5   4       28.98       28.48      1.45 o
   2   5   4      570.27      560.72      6.31 o
   3   5   4      271.38      267.34      3.31 o
   4   5   4       11.96       13.23      1.62 o
   5   5   4      257.25      252.03      4.81 o
   6   5   4       32.60       38.06      3.49 o
   7   5   4       47.76       40.52      5.43 o
   8   5   4        7.98        4.24      4.00 o
  -6   6   4        0.79       -2.29      6.06 o
  -5   6   4        0.62       -0.73      4.08 o
  -4   6   4       19.24       12.16      3.24 o
  -3   6   4       16.42       13.49      2.77 o
  -2   6   4       38.32       42.07      2.40 o
  -1   6   4      330.10      331.12      4.52 o
   0   6   4       72.62       83.87      2.32 o
   1   6   4      422.47      402.80      4.74 o
   2   6   4      526.23      524.19      5.86 o
   3   6   4       42.16       42.94      2.09 o
   4   6   4      155.90      167.78      4.35 o
   5   6   4        3.17        3.09      3.08 o
   6   6   4        0.81        1.44      3.52 o
   7   6   4        8.71        3.33      4.05 o
   8   6   4        0.28        1.87      4.51 o
  -5   7   4        7.05        4.12      4.51 o
  -4   7   4       14.63       11.91      3.57 o
  -3   7   4       13.64       14.42      3.65 o
  -2   7   4      135.34      128.63      4.52 o
  -1   7   4       20.36       24.90      2.10 o
   0   7   4       51.28       44.50      2.60 o
   1   7   4       84.96       87.66      2.40 o
   2   7   4       98.67       99.05      3.52 o
   3   7   4       10.40        8.89      2.52 o
   4   7   4      118.92      125.04      4.36 o
   5   7   4       79.67       77.62      4.61 o
   6   7   4        4.15        2.54      4.11 o
   7   7   4       13.93       19.73      4.85 o
  -4   8   4        0.03       -4.86      4.86 o
  -3   8   4        3.53        5.36      4.01 o
  -2   8   4       62.98       64.40      4.67 o
  -1   8   4       31.72       28.11      2.83 o
   0   8   4      159.07      158.41      4.76 o
   1   8   4      324.23      310.18      9.21 o
   2   8   4        1.37        4.69      3.36 o
   3   8   4      172.72      170.59      7.77 o
   4   8   4       53.97       54.06      4.32 o
   5   8   4        0.68       -1.92      4.07 o
   6   8   4       16.16       23.25      6.76 o
  -3   9   4       33.60       32.64      5.32 o
  -2   9   4       10.88        8.88      4.56 o
  -1   9   4       38.52       40.17      6.04 o
   0   9   4      131.49      137.83     12.58 o
   1   9   4       19.34       23.77      5.75 o
   2   9   4       78.41       81.15      4.85 o
   3   9   4      103.73      106.07     11.68 o
   4   9   4        0.46       -0.01      5.18 o
   5   9   4       24.77       25.20      6.27 o
  -1  10   4       63.76       69.81     26.01 o
   0  10   4       13.58       10.19      6.38 o
   1  10   4       20.37       10.24      6.38 o
   2  10   4       28.36       25.96      4.66 o
   3  10   4        3.71       -1.34     12.40 o
   0  -6   5       20.72       25.56      6.87 o
   1  -6   5        0.70       -2.06      5.82 o
   2  -6   5       31.51       34.81      4.49 o
   3  -6   5       27.65       17.84      4.31 o
   4  -6   5        0.29        6.73      4.16 o
   5  -6   5       20.87       20.98      8.93 o
   6  -6   5        8.84        9.44     11.07 o
  -2  -5   5        4.27       12.06      7.51 o
  -1  -5   5       11.96       18.41      5.70 o
   0  -5   5        4.43        2.88      7.34 o
   1  -5   5       14.41       15.95      5.32 o
   2  -5   5       78.61       72.99      4.44 o
   3  -5   5        8.86        8.60      3.50 o
   4  -5   5       38.79       49.43      4.05 o
   5  -5   5       40.35       37.46      4.89 o
   6  -5   5        0.37       -0.04      4.46 o
   7  -5   5        3.56        2.16      4.44 o
  -3  -4   5        0.18       -5.07      7.20 o
  -2  -4   5        7.91        7.90      4.28 o
  -1  -4   5        8.74        8.72      3.86 o
   0  -4   5        9.02        8.57      3.59 o
   1  -4   5       71.43       75.89      4.82 o
   2  -4   5       41.05       34.64      4.30 o
   3  -4   5       13.11       17.16      3.13 o
   4  -4   5      108.73      116.86      9.64 o
   5  -4   5       36.67       31.06      4.11 o
   6  -4   5        4.37        7.12      3.05 o
   7  -4   5       33.67       30.49      3.41 o
   8  -4   5        5.56        4.30      7.50 o
  -3  -3   5        0.98        1.11      6.53 o
  -2  -3   5        5.29        2.78     11.46 o
  -1  -3   5        0.33        1.32      3.29 o
   0  -3   5       50.56       60.59      3.20 o
   1  -3   5       78.56       76.78      3.19 o
   2  -3   5        1.38        1.44      2.05 o
   3  -3   5      131.03      133.61      3.06 o
   4  -3   5      115.89      115.09      4.20 o
   5  -3   5        4.41        6.63      3.09 o
   6  -3   5       68.90       72.61      4.39 o
   7  -3   5        5.54        4.38      2.56 o
   8  -3   5        2.41       -1.66      3.42 o
   9  -3   5        0.62        0.89      7.46 o
  -4  -2   5        0.18        8.19      6.65 o
  -3  -2   5        0.59       -1.94      3.66 o
  -2  -2   5        0.76        0.79      2.28 o
  -1  -2   5        0.40       -1.96      1.96 o
   0  -2   5       47.23       48.30      1.98 o
   1  -2   5       93.58       84.30      2.61 o
   2  -2   5       47.22       54.34      2.16 o
   3  -2   5      260.71      255.91      4.14 o
   4  -2   5       19.88       18.19      1.59 o
   5  -2   5       44.46       46.86      1.86 o
   6  -2   5       53.49       57.22      2.26 o
   7  -2   5        1.50        2.62      1.61 o
   8  -2   5        3.40        2.86      5.84 o
   9  -2   5        0.50       -3.17      6.61 o
  -5  -1   5        2.50        2.72      4.14 o
  -4  -1   5        0.11       -2.25      3.56 o
  -3  -1   5       35.34       41.44      3.57 o
  -2  -1   5        7.77        1.70      1.96 o
  -1  -1   5      118.57      119.68      2.79 o
   0  -1   5      153.58      140.77      2.76 o
   1  -1   5        1.85        1.20      1.05 o
   2  -1   5      264.14      256.17      2.98 o
   3  -1   5      275.31      259.54      2.89 o
   4  -1   5        6.14        6.93      0.96 o
   5  -1   5      152.35      146.62      2.72 o
   6  -1   5       48.68       54.10      1.78 o
   7  -1   5        0.11       -0.69      1.64 o
   8  -1   5       14.34        7.35      5.66 o
   9  -1   5        5.51        9.87      6.67 o
  -5   0   5        4.37        5.97      4.15 o
  -4   0   5        8.49        8.10      3.04 o
  -3   0   5        0.21       -0.90      2.12 o
  -2   0   5       21.16       26.45      2.68 o
  -1   0   5      180.92      170.11      3.01 o
   0   0   5       45.44       47.12      1.68 o
   1   0   5      354.84      350.18      3.84 o
   2   0   5      596.89      590.59      5.98 o
   3   0   5       19.54       20.56      0.98 o
   4   0   5      265.74      266.45      2.95 o
   5   0   5      297.26      290.53      3.04 o
   6   0   5        0.02        1.65      1.17 o
   7   0   5       58.07       56.60      2.34 o
  -5   1   5        1.89        4.07      3.38 o
  -4   1   5        1.00        0.99      2.88 o
  -3   1   5       21.75       28.99      2.36 o
  -2   1   5       55.65       60.87      2.59 o
  -1   1   5        6.79        7.03      1.32 o
   0   1   5       42.32       47.29      1.45 o
   1   1   5      437.87      417.46      4.27 o
   2   1   5      276.16      278.67      2.81 o
   3   1   5      226.05      224.14      2.37 o
   4   1   5      543.77      536.78      4.79 o
   5   1   5       34.25       36.62      1.06 o
   6   1   5       42.40       40.18      1.31 o
   7   1   5       38.23       38.60      2.36 o
   8   1   5        3.34        0.16      3.07 o
   9   1   5        0.98       -1.77      3.72 o
  -5   2   5        3.35        3.96      3.28 o
  -4   2   5        3.84       -0.80      2.84 o
  -3   2   5        0.88        1.99      2.15 o
  -2   2   5      104.86      106.43      6.95 o
  -1   2   5        8.72        5.99      1.28 o
   0   2   5      445.81      432.61      4.61 o
   1   2   5      351.97      343.43      3.46 o
   2   2   5       42.35       43.86      1.41 o
   3   2   5      570.96      563.45      4.48 o
   4   2   5      253.70      243.55      2.66 o
   5   2   5       24.65       24.97      1.09 o
   6   2   5      138.96      127.18      2.59 o
   7   2   5       15.55       14.93      1.49 o
   8   2   5        5.83        2.41      1.69 o
   9   2   5        2.13        1.51      2.19 o
  -5   3   5        9.77        2.49      3.35 o
  -4   3   5       12.20       17.09      3.14 o
  -3   3   5       45.96       48.89      3.41 o
  -2   3   5        1.46        2.44      1.91 o
  -1   3   5       65.51       70.10      1.97 o
   0   3   5      283.24      288.76      3.53 o
   1   3   5       42.38       46.64      1.47 o
   2   3   5      355.05      350.51      4.11 o
   3   3   5      421.07      425.68      3.84 o
   4   3   5        1.03        0.69      0.89 o
   5   3   5      127.28      130.28      2.22 o
   6   3   5       45.27       48.42      2.98 o
   7   3   5        0.09       -0.43      1.80 o
   8   3   5        1.92       -0.73      3.50 o
   9   3   5        2.35        0.44      5.35 o
  -5   4   5        0.78       -1.70      3.47 o
  -4   4   5        3.00        3.52      3.13 o
  -3   4   5       16.05       11.54      3.06 o
  -2   4   5        3.43        5.47      1.90 o
  -1   4   5      158.81      149.83      2.95 o
   0   4   5      123.29      130.31      2.43 o
   1   4   5       27.74       25.96      1.37 o
   2   4   5      426.30      409.96      4.78 o
   3   4   5      169.17      175.23      2.48 o
   4   4   5       36.07       35.65      1.94 o
   5   4   5      158.61      160.57      2.78 o
   6   4   5       22.89       24.92      3.65 o
   7   4   5        8.93        4.16      2.88 o
   8   4   5        7.69       12.08      3.35 o
   9   4   5        0.08        3.23      4.22 o
  -5   5   5        0.47       -0.32      4.28 o
  -4   5   5        2.98       -2.11      3.21 o
  -3   5   5        2.64       -0.80      3.16 o
  -2   5   5       25.95       29.51      2.26 o
  -1   5   5      174.63      167.92      3.60 o
   0   5   5       13.91       19.74      1.58 o
   1   5   5      284.64      271.98      3.25 o
   2   5   5      401.40      402.72      4.60 o
   3   5   5        1.89        1.67      1.59 o
   4   5   5      198.17      192.35      3.72 o
   5   5   5      102.31      106.55      3.92 o
   6   5   5        0.11        3.07      2.98 o
   7   5   5       21.57       21.36      3.64 o
   8   5   5        3.68        6.85      3.93 o
  -5   6   5        2.01        4.38      9.51 o
  -4   6   5        6.91        9.16      3.61 o
  -3   6   5        4.94        8.56      3.52 o
  -2   6   5       82.69       86.77      4.95 o
  -1   6   5       48.91       55.80      2.63 o
   0   6   5       73.15       71.34      2.73 o
   1   6   5      437.95      434.16      5.09 o
   2   6   5       76.94       80.01      2.32 o
   3   6   5      171.63      177.35      3.81 o
   4   6   5      237.25      235.28      5.88 o
   5   6   5        0.59        1.89      3.00 o
   6   6   5       27.85       24.86      3.81 o
   7   6   5        1.12        6.54      3.96 o
   8   6   5        0.06        1.54      4.38 o
  -4   7   5        0.15       -2.52      3.78 o
  -3   7   5       20.29       16.51      4.01 o
  -2   7   5       38.16       29.56      3.44 o
  -1   7   5        8.49        2.10      2.39 o
   0   7   5      201.70      198.56      4.35 o
   1   7   5       98.90      100.90      3.80 o
   2   7   5       34.01       33.17      2.76 o
   3   7   5      156.86      159.43      5.44 o
   4   7   5       48.21       47.54      3.28 o
   5   7   5        1.26        1.46      4.42 o
   6   7   5       32.67       33.49      4.47 o
   7   7   5       12.24       11.29      5.65 o
  -4   8   5        2.14        6.59      4.85 o
  -3   8   5       15.12       17.54      5.55 o
  -2   8   5        1.77       -1.40      4.18 o
  -1   8   5       47.64       46.56      4.55 o
   0   8   5      110.16      111.76      4.86 o
   1   8   5        1.32       -3.25      3.25 o
   2   8   5      124.18      133.25      5.16 o
   3   8   5      100.64       92.75      6.29 o
   4   8   5        2.05        4.04      6.51 o
   5   8   5       38.00       40.81      5.41 o
   6   8   5        5.80       -0.75      4.60 o
  -3   9   5        1.19        0.49      6.39 o
  -2   9   5        4.16        9.21      7.78 o
  -1   9   5       31.63       26.95     10.21 o
   0   9   5       18.74       10.15      5.61 o
   1   9   5       12.82       14.74      3.99 o
   2   9   5       81.92       82.67      7.04 o
   3   9   5       17.60       28.37     10.70 o
   4   9   5       17.05       12.08      5.68 o
   5   9   5       22.43       31.15      6.43 o
  -1  10   5       37.80       45.75      6.99 o
   0  10   5        0.79        2.74      6.26 o
   1  10   5       63.58       65.54      7.37 o
   2  10   5       22.27       33.70      8.02 o
   3  10   5        3.88       13.34     12.12 o
   0  -5   6       10.51       19.39      6.48 o
   1  -5   6       14.15       12.65      5.98 o
   2  -5   6        0.28        2.61      8.92 o
   3  -5   6        8.20       12.30      4.07 o
   4  -5   6       16.54       21.76      4.12 o
   5  -5   6        3.18        3.43      4.07 o
   6  -5   6        5.82        9.23      4.29 o
  -1  -4   6        0.02       -3.85      4.34 o
   0  -4   6        0.61        4.06      5.18 o
   1  -4   6       15.32       14.75      5.32 o
   2  -4   6        0.01       -2.70      4.07 o
   3  -4   6       37.05       44.66      3.95 o
   4  -4   6       19.63       19.24      3.57 o
   5  -4   6        2.37        3.81      3.52 o
   6  -4   6       18.92       15.62      3.75 o
   7  -4   6        2.80       -1.67      3.46 o
  -2  -3   6        4.14        2.83      6.80 o
  -1  -3   6        2.21        2.75      3.92 o
   0  -3   6       21.48       21.77      3.91 o
   1  -3   6        7.64        5.33      2.75 o
   2  -3   6       22.05       25.90      3.23 o
   3  -3   6       66.37       59.41      3.66 o
   4  -3   6        2.39       -2.78      2.78 o
   5  -3   6       15.09       14.86      3.07 o
   6  -3   6       20.10       21.70      3.19 o
   7  -3   6        4.90        8.43      3.09 o
   8  -3   6        2.95        4.20      3.04 o
  -3  -2   6        0.86       -4.72      6.83 o
  -2  -2   6        0.26        1.26      3.95 o
  -1  -2   6       14.72       18.16      3.74 o
   0  -2   6       20.59       22.83      3.48 o
   1  -2   6        0.42        4.84      2.37 o
   2  -2   6       86.98       91.35      3.38 o
   3  -2   6      154.16      130.04      4.30 o
   4  -2   6        6.22       13.06      2.55 o
   5  -2   6      219.41      224.18      7.03 o
   6  -2   6       24.52       25.31      2.71 o
   7  -2   6       24.01       26.93      3.63 o
   8  -2   6       10.72        8.78      2.54 o
   9  -2   6        0.07       -3.36      3.36 o
  -3  -1   6        1.21        4.95      6.28 o
  -2  -1   6        3.88        6.32      2.95 o
  -1  -1   6       68.80       57.92      4.03 o
   0  -1   6        4.35        2.17      2.28 o
   1  -1   6      300.51      286.84      5.02 o
   2  -1   6      213.25      206.23      3.62 o
   3  -1   6       76.13       88.20      2.33 o
   4  -1   6      220.14      232.53      3.70 o
   5  -1   6       43.56       43.13      2.23 o
   6  -1   6        6.50        5.46      1.83 o
   7  -1   6       38.45       39.06      2.15 o
   8  -1   6        3.02        1.49      2.76 o
   9  -1   6        1.89       -0.92      6.78 o
  -4   0   6        0.53        7.36      4.87 o
  -3   0   6       14.89       21.65      3.87 o
  -2   0   6       19.64       17.49      2.75 o
  -1   0   6       13.50       13.29      2.72 o
   0   0   6       59.50       73.88      2.25 o
   1   0   6       50.33       55.19      1.80 o
   2   0   6        5.39        4.59      1.32 o
   3   0   6      165.60      175.63      3.16 o
   4   0   6      164.08      164.02      2.44 o
   5   0   6       10.45       12.58      1.47 o
   6   0   6       29.69       29.06      1.65 o
   7   0   6        4.15       -0.18      1.86 o
   8   0   6        2.99        1.33      1.65 o
  -4   1   6        0.22       -0.31      4.08 o
  -3   1   6        0.19       -0.30      3.51 o
  -2   1   6        3.38        1.00      2.50 o
  -1   1   6        2.24        7.64      2.32 o
   0   1   6       49.01       55.81      1.83 o
   1   1   6        3.04        2.78      1.21 o
   2   1   6        2.01        1.61      1.06 o
   3   1   6       18.67       21.86      1.25 o
   4   1   6      195.16      184.08      2.37 o
   5   1   6        4.73        3.93      1.44 o
   6   1   6      171.96      177.71      2.93 o
   7   1   6       27.92       29.55      1.68 o
   8   1   6       14.53        9.06      1.82 o
   9   1   6        4.92        1.62      3.50 o
  -4   2   6        0.35        0.45      4.57 o
  -3   2   6        0.44       -2.97      2.97 o
  -2   2   6       23.75       22.77      2.57 o
  -1   2   6       16.41       11.87      2.24 o
   0   2   6      305.83      299.44      4.42 o
   1   2   6      269.13      254.34      3.19 o
   2   2   6      516.47      514.35      4.91 o
   3   2   6      635.83      626.53      5.40 o
   4   2   6       46.40       47.43      1.28 o
   5   2   6      195.53      199.90      3.37 o
   6   2   6       19.95       20.00      1.59 o
   7   2   6        1.58       -1.66      1.66 o
   8   2   6        6.63        6.08      2.05 o
   9   2   6        1.07        1.80      2.21 o
  -4   3   6       18.38       18.32      5.11 o
  -3   3   6       60.88       56.70      4.03 o
  -2   3   6       62.69       80.41      3.22 o
  -1   3   6      300.76      286.70      5.08 o
   0   3   6        1.21        1.54      1.35 o
   1   3   6      192.58      190.60      2.98 o
   2   3   6      163.88      163.79      3.15 o
   3   3   6       57.33       52.39      1.51 o
   4   3   6       69.60       71.11      1.85 o
   5   3   6      169.97      168.58      3.63 o
   6   3   6        4.53        5.68      1.79 o
   7   3   6       13.90        9.64      2.35 o
   8   3   6        3.80        2.97      2.42 o
   9   3   6        0.16       -0.11      2.50 o
  -4   4   6        2.86        1.26      4.34 o
  -3   4   6       13.21       15.77      3.67 o
  -2   4   6        2.38       -1.18      2.83 o
  -1   4   6       26.88       27.67      2.29 o
   0   4   6        0.08        2.55      1.44 o
   1   4   6      258.56      253.57      3.54 o
   2   4   6      149.15      143.49      4.77 o
   3   4   6       23.67       25.56      1.62 o
   4   4   6      175.54      181.93      3.05 o
   5   4   6       79.28       78.32      5.35 o
   6   4   6        1.83        0.66      2.33 o
   7   4   6       31.02       32.46      3.62 o
   8   4   6        6.09        9.08      2.90 o
   9   4   6        0.51       -1.97      3.06 o
  -4   5   6        1.08       -0.34      4.52 o
  -3   5   6        1.44        3.22      3.75 o
  -2   5   6       14.86       13.57      3.03 o
  -1   5   6        4.29        5.46      2.23 o
   0   5   6       30.29       32.98      2.36 o
   1   5   6      216.34      218.16      3.42 o
   2   5   6       34.66       36.89      1.80 o
   3   5   6      221.42      221.94      3.97 o
   4   5   6      226.91      228.48      4.55 o
   5   5   6        0.12        2.26      2.58 o
   6   5   6       58.35       56.94      3.49 o
   7   5   6       15.74       16.03      3.64 o
   8   5   6        0.22        3.91      3.39 o
  -4   6   6        1.74       -0.43      4.71 o
  -3   6   6        9.60        7.42      5.01 o
  -2   6   6       40.45       35.61      3.50 o
  -1   6   6       13.96       16.76      2.52 o
   0   6   6      200.10      192.48      4.24 o
   1   6   6       35.73       42.16      2.29 o
   2   6   6       91.79       85.91      3.30 o
   3   6   6      193.22      200.79      4.60 o
   4   6   6       15.71       16.45      2.58 o
   5   6   6       38.87       34.47      3.40 o
   6   6   6       35.58       30.60      4.30 o
   7   6   6        0.59       -2.55      5.18 o
   8   6   6        2.49       -5.61      5.61 o
  -3   7   6        3.40       -1.79      5.25 o
  -2   7   6        2.62        0.28      4.83 o
  -1   7   6       27.96       29.48      3.22 o
   0   7   6       46.31       47.67      3.73 o
   1   7   6        0.34        0.74      3.08 o
   2   7   6      114.71      115.25      4.01 o
   3   7   6       80.76       90.50      3.63 o
   4   7   6        3.96        2.55      4.70 o
   5   7   6       57.23       53.14      4.52 o
   6   7   6       10.14       12.74      5.53 o
   7   7   6        3.00        2.09      6.03 o
  -3   8   6        2.74       -1.81      5.83 o
  -2   8   6        2.87       -7.23      7.23 o
  -1   8   6       47.50       49.60      9.32 o
   0   8   6       11.73       12.56      3.72 o
   1   8   6       60.40       63.23      4.25 o
   2   8   6      108.14      123.96      5.34 o
   3   8   6        0.10       -2.15      3.62 o
   4   8   6       38.80       42.30      4.16 o
   5   8   6       10.38       12.17      5.79 o
   6   8   6        0.01        0.18      7.76 o
  -2   9   6       12.91       19.59      8.60 o
  -1   9   6        4.14        9.29      6.32 o
   0   9   6        5.10        0.85      5.86 o
   1   9   6       27.47       22.87      6.16 o
   2   9   6       26.53       36.06      6.08 o
   3   9   6        0.30       -0.41      5.37 o
   4   9   6       40.47       46.33      8.75 o
   5   9   6       19.78       22.28     11.54 o
   1  10   6       61.86       63.69      7.62 o
   2  10   6        0.27       -4.49      4.52 o
   1  -4   7        0.01        1.57      5.12 o
   2  -4   7        1.04       -5.19      7.39 o
   3  -4   7       15.79        5.66      5.75 o
   4  -4   7        4.48        3.22      3.97 o
   5  -4   7       17.13       22.89      5.25 o
   6  -4   7       15.80       12.08      4.25 o
   0  -3   7        7.61        8.48      5.78 o
   1  -3   7        8.21        7.45      4.62 o
   2  -3   7       47.63       57.93      5.58 o
   3  -3   7        1.66        0.94      3.40 o
   4  -3   7       25.66       37.36      3.83 o
   5  -3   7       24.92       24.72      4.46 o
   6  -3   7        0.64        0.45      3.48 o
   7  -3   7        3.38        1.18      3.52 o
   8  -3   7        3.09        2.98      4.15 o
  -1  -2   7        0.32        3.49      4.33 o
   0  -2   7        4.80       11.89      3.99 o
   1  -2   7       12.85       19.83      3.50 o
   2  -2   7       10.13        7.10      3.02 o
   3  -2   7        3.66        6.58      4.71 o
   4  -2   7       48.19       55.48      4.46 o
   5  -2   7       26.49       17.56      4.60 o
   6  -2   7        3.56        9.78      3.05 o
   7  -2   7       37.00       35.14      3.83 o
   8  -2   7        3.29        1.98      3.03 o
  -2  -1   7        0.09        6.00      7.35 o
  -1  -1   7        1.68       -2.41      3.78 o
   0  -1   7        4.20       13.41      4.35 o
   1  -1   7       31.44       27.58      2.71 o
   2  -1   7        1.05        1.18      2.23 o
   3  -1   7       75.97       84.00      3.91 o
   4  -1   7       61.63       58.81      3.26 o
   5  -1   7       16.84       16.47      4.22 o
   6  -1   7       39.98       41.11      5.23 o
   7  -1   7        0.41        5.21      2.67 o
   8  -1   7        1.52        2.71      2.67 o
   9  -1   7        0.42       -2.67      3.77 o
  -3   0   7        1.58       -0.55      7.41 o
  -2   0   7        2.42        2.76      4.43 o
  -1   0   7        1.95        1.45      3.62 o
   0   0   7       22.10       23.86      3.68 o
   1   0   7        4.06        6.36      2.24 o
   2   0   7       16.16       21.24      2.28 o
   3   0   7       29.73       37.08      2.82 o
   4   0   7       12.93       11.53      3.30 o
   5   0   7        4.24        5.27      2.36 o
   6   0   7       28.14       32.82      2.74 o
   7   0   7        0.82        2.04      2.41 o
   8   0   7        0.28       -2.38      2.38 o
   9   0   7        0.19       -0.46      2.30 o
  -3   1   7        0.58        1.24      5.08 o
  -2   1   7        0.12       -3.29      6.21 o
  -1   1   7        5.17        9.59      3.87 o
   0   1   7       31.21       32.00      7.14 o
   1   1   7        3.75       -0.22      1.92 o
   2   1   7       80.22       88.25      2.97 o
   3   1   7       92.88       82.38      2.87 o
   4   1   7        0.45       -0.55      1.67 o
   5   1   7       25.50       25.78      2.62 o
   6   1   7       84.08       78.62      3.28 o
   7   1   7       15.52       14.20      2.42 o
   8   1   7       41.20       43.82      2.96 o
   9   1   7       17.80       20.50      2.72 o
  -3   2   7        0.21       -0.49      5.02 o
  -2   2   7        2.23       -1.05      6.10 o
  -1   2   7       17.23       16.31      3.53 o
   0   2   7       13.62       10.43      3.76 o
   1   2   7       14.71       19.54      2.51 o
   2   2   7      274.75      270.99      4.49 o
   3   2   7      120.08      105.38      2.68 o
   4   2   7      307.87      317.76      4.19 o
   5   2   7      375.09      375.31      6.19 o
   6   2   7       37.16       36.40      2.98 o
   7   2   7      102.34       98.73      8.44 o
   8   2   7        0.71        0.16      2.49 o
   9   2   7        4.42        6.94      2.77 o
  -3   3   7        0.39       -6.47      6.82 o
  -2   3   7       20.68       28.03      4.88 o
  -1   3   7       39.98       35.55      3.29 o
   0   3   7       71.90       82.37      4.15 o
   1   3   7      314.20      319.15      7.38 o
   2   3   7        7.64       12.47      2.14 o
   3   3   7      257.77      257.48      4.70 o
   4   3   7       21.50       27.15      1.88 o
   5   3   7        1.49        0.87      2.22 o
   6   3   7        1.48       -0.07      2.52 o
   7   3   7       11.74       13.74      2.96 o
   8   3   7        2.24        5.44      5.53 o
   9   3   7        0.50        6.54      2.69 o
  -3   4   7        7.71       11.49      5.29 o
  -2   4   7        0.95       -4.09      4.49 o
  -1   4   7       13.69       20.77      3.13 o
   0   4   7        0.99        2.45      2.48 o
   1   4   7        9.51       10.77      2.29 o
   2   4   7       12.07        9.29      2.19 o
   3   4   7       72.20       80.25      2.91 o
   4   4   7       85.21       83.98      3.04 o
   5   4   7        3.32       -0.70      3.97 o
   6   4   7       23.64       21.30      3.88 o
   7   4   7        9.42       12.46      2.85 o
   8   4   7        0.96        0.72      4.29 o
   9   4   7        2.41        1.55      3.08 o
  -3   5   7        0.10       -5.27      5.27 o
  -2   5   7        8.95        8.47      4.88 o
  -1   5   7        0.56       -0.88      2.79 o
   0   5   7       50.90       53.23      5.63 o
   1   5   7       21.91       20.20      2.62 o
   2   5   7       14.98       12.51      2.36 o
   3   5   7      125.32      126.79      3.80 o
   4   5   7       57.98       59.39      2.89 o
   5   5   7       46.57       43.00      6.30 o
   6   5   7       90.89       88.66      4.28 o
   7   5   7        0.06       -0.04      3.11 o
   8   5   7       14.49       12.45      3.49 o
  -3   6   7        3.68        7.86      7.40 o
  -2   6   7        1.25       -2.14      6.68 o
  -1   6   7       27.48       30.24      3.76 o
   0   6   7       86.55       88.60      4.46 o
   1   6   7        9.45        9.73      3.19 o
   2   6   7      253.03      246.58      5.23 o
   3   6   7       33.13       39.04      2.89 o
   4   6   7       64.54       58.63      5.33 o
   5   6   7       42.77       50.33      3.75 o
   6   6   7        0.67       -3.30      3.30 o
   7   6   7        1.30        4.54      3.60 o
   8   6   7        1.28       -2.99      3.83 o
  -2   7   7       19.63       19.56      7.79 o
  -1   7   7       11.92       18.42      5.47 o
   0   7   7        6.46        2.76      4.06 o
   1   7   7       31.72       33.97      3.84 o
   2   7   7       33.29       36.28      3.85 o
   3   7   7        2.16       -1.91      2.74 o
   4   7   7       37.42       39.56      3.83 o
   5   7   7       42.62       42.51      4.11 o
   6   7   7        0.03       -2.21      3.81 o
   7   7   7       11.38       10.57      4.21 o
  -2   8   7        1.76       -7.91      7.91 o
  -1   8   7        7.72       10.66      5.99 o
   0   8   7        3.85        3.63      3.92 o
   1   8   7       66.94       74.33      4.68 o
   2   8   7       14.49       16.10      5.18 o
   3   8   7       37.75       30.94      5.15 o
   4   8   7       54.14       48.83      6.19 o
   5   8   7        0.16       -2.76      3.95 o
   6   8   7        8.64        8.58      4.99 o
   0   9   7       21.61       16.03      6.66 o
   1   9   7       11.44       11.79      4.45 o
   2   9   7        3.52       -1.33      6.31 o
   3   9   7       22.62       14.62      5.40 o
   4   9   7       12.85       14.14      5.66 o
   5   9   7        0.08       -3.55      5.62 o
   2  -3   8        0.19        3.42      9.56 o
   3  -3   8        0.86        3.32      3.94 o
   4  -3   8       11.49       17.53      4.07 o
   5  -3   8        1.71       -2.41      3.94 o
   6  -3   8        6.35        5.36      4.15 o
   0  -2   8        0.08       -2.08      5.83 o
   1  -2   8        5.28        0.10     10.09 o
   2  -2   8        0.05        3.16      4.35 o
   3  -2   8        7.92       12.33      4.82 o
   4  -2   8        5.16        4.73      5.28 o
   5  -2   8        0.13       -3.41      3.41 o
   6  -2   8        6.20        2.07      3.57 o
   7  -2   8        6.45       -0.07      3.59 o
   0  -1   8        2.88        3.48      4.33 o
   1  -1   8        6.21        3.72      5.10 o
   2  -1   8        2.32        5.34      3.18 o
   3  -1   8       44.51       39.46      3.92 o
   4  -1   8        5.90        1.40      3.04 o
   5  -1   8       21.94       23.78      3.36 o
   6  -1   8       20.17       20.00      3.55 o
   7  -1   8        0.05        0.10      3.19 o
   8  -1   8        3.91        2.80      3.24 o
  -1   0   8        8.04        3.74      7.12 o
   0   0   8        8.12        3.89      3.97 o
   1   0   8        8.22       16.04      3.84 o
   2   0   8       38.77       43.71      3.32 o
   3   0   8       12.22        5.82      2.79 o
   4   0   8       10.27       13.15      2.88 o
   5   0   8       41.63       54.90      4.46 o
   6   0   8        6.63        5.99      2.95 o
   7   0   8        2.88       -1.82      2.93 o
   8   0   8        5.53        3.25      3.27 o
  -2   1   8        2.07       -0.65      5.24 o
  -1   1   8        0.62       -1.13      4.10 o
   0   1   8        0.31       -1.78      3.78 o
   1   1   8       21.28       30.98      3.90 o
   2   1   8       24.91       20.69      3.12 o
   3   1   8        4.58        9.62      2.65 o
   4   1   8       51.99       55.45      3.19 o
   5   1   8       22.14       22.06      2.83 o
   6   1   8        1.28       -0.27      2.69 o
   7   1   8       11.76       17.40      3.18 o
   8   1   8        6.90        7.44      2.91 o
   9   1   8        0.40        2.60      4.21 o
  -2   2   8        0.46       -2.25      7.18 o
  -1   2   8        0.03        1.08      4.02 o
   0   2   8        3.19        3.23      3.65 o
   1   2   8        8.45        6.48      4.07 o
   2   2   8        3.23        4.09      3.92 o
   3   2   8       14.56       23.73      2.37 o
   4   2   8       56.84       51.85      3.08 o
   5   2   8        6.17        6.66      2.62 o
   6   2   8       35.73       38.88      3.12 o
   7   2   8       33.02       30.85      4.33 o
   8   2   8        4.27        2.39      3.56 o
   9   2   8       10.51       12.77      3.27 o
  -2   3   8        1.08        4.94      7.32 o
  -1   3   8        0.63        4.11      3.97 o
   0   3   8        9.57       15.55      3.78 o
   1   3   8       19.43        9.95      3.54 o
   2   3   8        3.55        3.30      2.89 o
   3   3   8       61.08       68.09      3.07 o
   4   3   8        9.00       13.82      2.90 o
   5   3   8       20.33       18.46      3.00 o
   6   3   8        5.90        4.12      2.73 o
   7   3   8        0.25        1.24      2.77 o
   8   3   8        1.03        2.38      2.89 o
   9   3   8        0.08       -0.11      3.46 o
  -2   4   8        0.89       -1.72      7.38 o
  -1   4   8        1.46        2.03      3.89 o
   0   4   8       19.46       20.80      4.34 o
   1   4   8        4.68        4.24      3.28 o
   2   4   8       23.41       27.83      2.87 o
   3   4   8       52.68       57.27      3.06 o
   4   4   8        7.94        4.53      3.59 o
   5   4   8       20.54       21.08      3.09 o
   6   4   8       39.69       28.08      4.62 o
   7   4   8        1.02        1.10      3.95 o
   8   4   8        4.94        4.44      3.12 o
  -2   5   8        2.20        0.25      7.46 o
  -1   5   8       15.70        9.12      6.96 o
   0   5   8        3.61        5.89      3.55 o
   1   5   8       12.56       14.26      3.57 o
   2   5   8       62.39       64.63      3.35 o
   3   5   8       20.07       18.99      3.58 o
   4   5   8       20.81       22.55      4.70 o
   5   5   8       64.13       60.90      3.79 o
   6   5   8       11.49        6.07      3.19 o
   7   5   8        9.93        7.00      3.43 o
   8   5   8       15.38       16.68      4.12 o
  -2   6   8        0.41       -7.61      7.61 o
  -1   6   8        3.08       -6.96      6.96 o
   0   6   8        0.00       -3.43      3.71 o
   1   6   8       34.98       34.32      3.96 o
   2   6   8       41.13       40.13      3.95 o
   3   6   8        8.89        8.48      2.88 o
   4   6   8       94.23       89.00      4.38 o
   5   6   8       10.64       17.79      3.61 o
   6   6   8       18.82       22.26      3.74 o
   7   6   8        6.76        3.18      3.68 o
  -1   7   8        0.28       -7.50      7.73 o
   0   7   8        9.04        9.64      4.11 o
   1   7   8       17.48       19.60      5.46 o
   2   7   8        0.10       -0.02      3.72 o
   3   7   8       20.39       22.41      4.86 o
   4   7   8       16.55       22.54      3.91 o
   5   7   8        0.74        2.02      3.78 o
   6   7   8        5.94        0.36      3.98 o
   7   7   8        7.40        6.74      4.33 o
   0   8   8       12.76       18.13      6.49 o
   1   8   8        8.32        1.15      5.38 o
   2   8   8        5.21        6.73      6.95 o
   3   8   8       35.19       27.16      5.44 o
   4   8   8        6.59       11.05      5.18 o
   5   8   8        8.09        8.40      5.43 o
   6   8   8       10.53        9.60      5.39 o
   1   9   8        0.00        4.79     11.63 o
   2   9   8       14.82        0.78      9.86 o
   3   9   8       13.91       11.77      6.39 o
   4   9   8        0.32      -10.21     11.96 o
   2  -1   9       13.68       12.53      5.88 o
   3  -1   9        0.03        0.31      5.36 o
   4  -1   9        5.64        5.12      5.67 o
   5  -1   9       11.99       14.88      3.79 o
   6  -1   9        1.33       -0.43      3.70 o
   1   0   9        2.33        1.50      5.60 o
   2   0   9        4.64        7.34      5.30 o
   3   0   9        6.17        9.87      5.27 o
   4   0   9       18.88       20.14      3.50 o
   5   0   9        0.14        0.79      3.32 o
   6   0   9        4.00        4.79      3.82 o
   7   0   9        2.30        2.56      3.49 o
   0   1   9        2.44        4.08      4.58 o
   1   1   9        0.21        5.13      5.42 o
   2   1   9        0.09        1.81      5.13 o
   3   1   9        0.28       -3.66      3.66 o
   4   1   9        8.81        8.39      3.13 o
   5   1   9        0.90       -0.61      3.04 o
   6   1   9        6.99        9.29      3.31 o
   7   1   9        3.29        6.82      3.38 o
   8   1   9        0.04        0.80      3.33 o
   0   2   9        1.22        0.19      4.42 o
   1   2   9       12.39       12.78      4.19 o
   2   2   9        0.84        4.95      5.07 o
   3   2   9       19.96       26.43      3.97 o
   4   2   9        7.72        6.82      3.64 o
   5   2   9        1.79        1.16      3.02 o
   6   2   9       14.01       16.04      3.29 o
   7   2   9        2.90        0.18      3.69 o
   8   2   9        0.88        4.30      3.80 o
  -1   3   9        4.19        9.92      7.77 o
   0   3   9        4.45        2.43      6.84 o
   1   3   9        0.01       -2.06      4.03 o
   2   3   9       16.79       14.66      5.14 o
   3   3   9       23.06       19.27      3.79 o
   4   3   9        0.18        0.99      3.59 o
   5   3   9       22.72       29.52      3.68 o
   6   3   9       17.63       18.71      3.61 o
   7   3   9        0.07        0.60      3.49 o
   8   3   9        7.76        9.13      7.45 o
  -1   4   9        0.98       -7.78      7.78 o
   0   4   9        0.79        0.61      4.36 o
   1   4   9        4.03        7.12      4.24 o
   2   4   9       31.86       31.86      4.32 o
   3   4   9        5.71        6.94      3.46 o
   4   4   9       48.85       57.68      4.13 o
   5   4   9       47.22       50.43      4.28 o
   6   4   9        3.37        4.91      3.37 o
   7   4   9       16.23       18.90      4.49 o
   8   4   9        1.24       -2.58      3.42 o
   0   5   9        7.51       14.75      8.73 o
   1   5   9       24.98       25.55      4.24 o
   2   5   9        1.54        5.37      3.79 o
   3   5   9       25.42       30.90      6.10 o
   4   5   9        4.57        4.93      4.60 o
   5   5   9        0.14       -1.30      3.43 o
   6   5   9        1.35       -0.98      3.54 o
   7   5   9        4.77        3.97      3.61 o
   0   6   9        0.70       -2.93      6.22 o
   1   6   9        0.78       -0.42      4.11 o
   2   6   9        4.29       -3.19      3.93 o
   3   6   9        6.83        7.38      4.77 o
   4   6   9       16.97       17.24      3.92 o
   5   6   9        0.06        0.88      3.72 o
   6   6   9        6.82       -2.63      4.02 o
   7   6   9        2.65       -0.31      3.96 o
   1   7   9        4.97        8.59      4.59 o
   2   7   9        1.27       -0.19      5.12 o
   3   7   9       22.50       20.91      5.41 o
   4   7   9       11.62       21.82      5.42 o
   5   7   9        8.07        9.82      4.55 o
   6   7   9       19.55       28.99      8.28 o
   2   8   9       41.13       45.48      6.33 o
   3   8   9        3.85        5.61      5.57 o
   4   8   9       14.91       14.10      5.88 o
   3   1  10        1.90       -5.21      5.58 o
   4   1  10        0.07       -4.06      4.34 o
   5   1  10        0.10       -4.21      4.21 o
   6   1  10        2.30        5.85      4.44 o
   2   2  10        1.19       -0.18      5.89 o
   3   2  10       15.60       21.67      5.93 o
   4   2  10        0.75        1.11      6.71 o
   5   2  10       29.48       31.30      4.69 o
   6   2  10        2.01       -3.79      4.21 o
   2   3  10        2.48       -0.03      5.78 o
   3   3  10        6.40       13.02      5.65 o
   4   3  10        6.40        2.39      4.27 o
   5   3  10        0.99       -0.90      4.12 o
   6   3  10        0.24       -3.98      4.17 o
   7   3  10        2.50        2.30      7.79 o
   2   4  10        1.03       -5.70      5.70 o
   3   4  10        0.30       -5.50      5.50 o
   4   4  10        9.06        6.31      4.38 o
   5   4  10        1.92        0.10      4.00 o
   6   4  10        7.70        6.15      4.12 o
   2   5  10        0.81        6.32      6.15 o
   3   5  10       10.93        6.77      6.93 o
   4   5  10        0.41        0.31      5.24 o
   5   5  10        3.57        3.58      4.19 o
   6   5  10        0.23        0.67      4.85 o
   2   6  10        0.25       -5.04      7.26 o
   3   6  10        3.83        3.42      5.71 o
   4   6  10        5.56       10.52      5.75 o
   5   6  10        2.32       -3.01     10.95 o
 
